# Supplementary material for: Pan-Cancer Analysis of Homologous Recombination Deficiency in Cell Lines
Source: Cancer Res Commun. 2024 Dec 6;4(12):3084–98. doi: 10.1158/2767-9764.CRC-24-0316 (PMC11621922; doi:10.1158/2767-9764.CRC-24-0316)
Supplement: Table S1 — Mutation contexts for cell lines with WGS available. [file crc-24-0316_table_s1_suppst1.xlsx]

## Sheet: table_s1
Supplementary Table S1. Mutation contexts for cell lines with WGS available
cell_line	DepMap_ID	Sanger_ID	tissue	A[C>A]A	A[C>A]C	A[C>A]G	A[C>A]T	C[C>A]A	C[C>A]C	C[C>A]G	C[C>A]T	G[C>A]A	G[C>A]C	G[C>A]G	G[C>A]T	T[C>A]A	T[C>A]C	T[C>A]G	T[C>A]T	A[C>G]A	A[C>G]C	A[C>G]G	A[C>G]T	C[C>G]A	C[C>G]C	C[C>G]G	C[C>G]T	G[C>G]A	G[C>G]C	G[C>G]G	G[C>G]T	T[C>G]A	T[C>G]C	T[C>G]G	T[C>G]T	A[C>T]A	A[C>T]C	A[C>T]G	A[C>T]T	C[C>T]A	C[C>T]C	C[C>T]G	C[C>T]T	G[C>T]A	G[C>T]C	G[C>T]G	G[C>T]T	T[C>T]A	T[C>T]C
22RV1	ACH-000956	SIDM00499	Prostate	225	331	33	347	1012	1810	312	4608	193	347	80	592	205	358	57	898	276	149	35	309	75	87	44	115	90	232	26	149	122	114	25	256	4055	1501	2568	1569	1220	1347	2219	1237	5040	4990	2916	3488	1298	1280
2313287	ACH-000948	SIDM00980	Esophagus/Stomach	624	472	58	710	1737	2372	427	7757	720	911	206	2280	641	837	116	2483	351	242	36	380	157	139	54	236	133	274	40	182	408	230	54	707	3126	1771	1634	1524	1238	1635	1501	1476	4417	7509	5082	4611	1479	1681
5637	ACH-000905	SIDM00807	Bladder/Urinary Tract	371	271	131	256	482	408	117	393	320	268	139	224	753	539	121	672	235	136	63	235	221	156	72	296	135	137	39	146	2129	584	105	2767	831	463	292	583	979	692	360	1021	466	466	256	482	3662	1139
59M	ACH-000520	SIDM01528	Ovary/Fallopian Tube	352	367	62	322	295	226	44	297	220	243	31	188	266	241	37	312	238	147	92	259	165	154	60	234	137	198	31	146	261	178	56	449	359	198	138	309	276	396	143	469	295	251	116	240	342	293
647V	ACH-000896	SIDM00983	Bladder/Urinary Tract	543	340	104	376	589	354	120	410	413	253	99	273	1015	634	121	925	254	150	45	224	247	161	56	233	108	107	30	149	3413	757	164	4020	1387	486	167	871	1733	1110	291	1476	964	321	154	398	5092	1551
769P	ACH-000411	SIDM00803	Kidney	401	206	52	207	280	166	45	255	246	156	60	197	407	324	55	507	143	101	29	140	81	116	26	135	67	64	19	106	132	155	27	273	324	223	138	282	259	251	123	320	255	222	154	217	369	371
786O	ACH-000649	SIDM00125	Kidney	232	139	36	180	254	132	53	242	261	118	34	208	255	204	32	389	188	140	42	268	147	141	36	200	79	108	23	94	212	212	41	482	589	248	112	342	414	286	113	327	260	213	83	227	370	330
8305C	ACH-001306	SIDM00997	Thyroid	272	224	57	168	236	160	47	182	255	175	68	183	265	211	58	396	233	110	48	195	116	136	36	178	93	94	27	133	395	216	47	586	597	323	260	425	456	391	247	496	364	370	233	398	857	527
A101D	ACH-000008	SIDM00801	Skin	105	87	23	68	127	70	24	82	74	62	20	51	98	105	19	123	83	51	14	93	64	63	18	108	41	40	10	47	80	107	20	174	226	365	81	299	966	1102	148	994	136	267	54	254	1986	3400
A204	ACH-000201	SIDM00798	Soft Tissue	173	108	28	101	116	95	20	109	182	105	42	163	133	128	22	293	99	71	21	101	77	56	19	94	48	46	18	52	112	87	17	186	264	144	125	186	223	184	130	215	140	122	105	127	184	185
A2058	ACH-000788	SIDM00797	Skin	207	139	38	140	502	161	96	327	144	103	30	102	277	272	31	325	158	98	39	173	100	112	53	145	65	88	23	98	178	192	40	296	377	1140	130	588	3024	3570	318	3001	225	776	110	682	6783	12074
A2780	ACH-000657	SIDM00210	Ovary/Fallopian Tube	547	253	81	318	410	252	74	453	541	239	81	453	476	379	88	755	286	178	79	265	197	172	62	221	127	133	42	156	228	220	52	406	779	394	401	548	628	504	360	583	515	442	331	503	566	579
A375	ACH-000219	SIDM00795	Skin	399	193	55	246	586	208	59	477	347	164	59	249	424	315	52	635	229	140	45	271	144	144	50	210	117	109	21	148	261	242	45	475	433	1197	101	758	3618	4607	255	3682	300	910	101	858	8109	15896
A3KAW	ACH-000697	SIDM00495	Lymphoid	844	645	122	605	865	582	253	981	834	461	159	720	921	647	135	1586	480	326	140	466	325	337	191	444	222	234	68	316	468	402	90	779	1361	808	466	1007	1234	927	687	1167	881	856	443	946	1299	1037
A549	ACH-000681	SIDM00903	Lung	1571	741	262	966	2902	1448	443	2436	1809	835	239	1542	2648	1904	308	4028	392	231	67	304	260	251	83	310	200	201	70	190	392	350	66	597	653	325	130	506	729	542	136	617	428	320	148	350	673	600
A704	ACH-000429	SIDM00849	Kidney	402	228	59	214	251	206	57	196	249	168	55	165	323	287	67	458	248	125	52	242	140	147	38	239	101	101	31	129	254	212	34	397	459	255	255	382	391	325	230	452	300	269	177	292	419	352
ABC1	ACH-000528	SIDM00494	Lung	1117	538	141	555	964	601	176	693	994	447	148	532	999	760	131	1271	472	295	84	425	382	361	133	459	230	227	68	260	553	440	100	834	893	558	265	689	1026	1025	308	1223	592	570	266	601	1619	1545
ACHN	ACH-000046	SIDM00123	Kidney	97	73	17	55	60	57	23	50	76	65	16	39	68	73	7	121	68	47	20	57	50	54	21	55	36	36	10	50	81	60	16	136	219	135	122	160	151	133	101	191	129	112	107	140	172	182
AGS	ACH-000880	SIDM00850	Esophagus/Stomach	696	329	78	393	663	259	99	566	922	311	109	713	821	557	116	1393	194	116	47	205	154	134	52	180	103	90	28	118	218	170	34	431	1284	580	279	595	966	704	297	810	699	550	312	524	1973	1565
AN3CA	ACH-000940	SIDM00901	Uterus	1584	677	162	1073	1688	2502	503	6322	1325	767	208	1425	721	745	142	2071	441	255	80	570	129	172	83	185	161	401	58	385	241	235	44	560	4827	2297	1370	2761	2080	2712	1265	2777	5767	6302	2262	5744	3741	4287
AU565	ACH-000248	SIDM00898	Breast	610	310	68	343	578	310	85	469	500	280	68	322	1119	655	130	1008	363	195	65	374	320	224	68	360	185	151	35	227	4981	1169	276	5448	575	447	173	472	811	869	219	954	419	422	174	425	4602	1877
BFTC909	ACH-000792	SIDM00988	Kidney	213	205	38	168	222	147	42	215	185	145	34	127	388	258	38	416	189	95	44	171	137	121	36	188	79	80	21	93	1203	307	66	1552	456	254	210	340	383	300	257	397	243	241	204	289	1694	550
BT20	ACH-000536	SIDM00893	Breast	868	507	86	536	798	512	116	606	669	409	84	473	1214	753	118	1256	390	298	73	783	258	236	88	375	146	206	48	232	832	430	78	1682	834	650	209	607	1270	1109	222	1162	622	597	225	561	2219	2598
BT474	ACH-000927	SIDM00963	Breast	312	239	56	227	298	231	47	242	176	147	45	182	1984	975	168	1284	324	141	101	308	334	148	103	423	149	122	35	239	11538	2413	505	13282	465	238	149	323	643	304	180	518	417	279	146	300	12335	2667
BT483	ACH-000818	SIDM00892	Breast	211	134	26	130	184	122	39	117	138	107	34	102	1015	496	80	722	159	89	36	193	133	77	32	199	80	66	21	114	3819	817	154	5314	304	177	121	235	388	247	164	354	236	190	115	222	4749	1107
C2BBE1	ACH-000009	SIDM01233	Bowel	418	255	52	240	334	220	52	280	441	210	59	285	534	394	66	678	234	124	41	220	150	124	34	206	78	105	19	132	1509	399	87	1627	399	246	300	316	472	372	267	510	281	326	259	293	1585	792
CAKI1	ACH-000433	SIDM00941	Kidney	130	95	21	106	109	103	30	125	86	78	15	58	125	114	26	166	99	73	24	107	74	73	22	113	46	54	25	51	122	97	12	199	191	130	88	174	189	149	102	244	119	137	83	159	239	225
CAL120	ACH-000212	SIDM00940	Breast	200	131	35	132	119	87	26	110	175	97	41	99	184	156	25	233	115	81	29	104	67	87	37	98	44	41	24	84	152	101	13	242	293	181	129	190	187	185	123	230	165	153	102	157	292	264
CAL27	ACH-000832	SIDM00937	Head and Neck	310	179	46	174	255	178	47	190	380	188	50	249	545	323	59	506	206	106	32	203	195	105	39	239	88	74	20	137	3215	699	176	3281	506	255	184	361	489	330	215	448	335	280	176	306	4084	1071
CAL51	ACH-000856	SIDM00933	Breast	280	222	63	276	556	778	192	2221	318	236	82	445	241	280	52	673	205	96	42	218	89	90	52	107	72	118	30	122	119	109	26	257	1890	647	580	997	631	630	528	731	2057	1833	898	1717	590	539
CAL54	ACH-000457	SIDM00932	Kidney	229	184	40	159	173	147	36	167	175	125	41	104	216	152	28	298	141	91	38	133	99	105	51	126	65	77	23	75	175	144	31	303	419	266	188	304	325	263	189	354	234	239	173	246	387	343
CAL851	ACH-000857	SIDM00928	Breast	277	270	57	210	212	199	44	177	196	163	49	155	178	217	48	307	234	151	54	222	194	181	63	228	106	110	34	141	239	197	61	448	574	394	281	487	441	373	265	549	364	335	228	377	421	441
CALU1	ACH-000511	SIDM01545	Lung	622	433	155	417	704	677	176	639	491	432	146	329	491	563	95	570	226	138	53	202	170	170	65	237	120	135	41	148	253	194	37	383	488	281	180	368	455	393	246	501	294	352	203	276	434	426
CALU6	ACH-000264	SIDM00921	Lung	360	243	49	227	286	201	47	267	383	177	57	293	478	300	61	789	135	96	34	148	121	82	32	108	63	74	21	97	153	114	25	287	336	205	277	293	276	268	236	378	239	247	293	279	319	437
CAMA1	ACH-000783	SIDM00920	Breast	174	129	15	123	204	106	30	147	155	106	33	118	1116	547	96	865	130	72	20	146	106	75	26	162	49	45	6	77	3049	625	132	4582	373	206	142	224	435	273	164	349	283	231	145	237	7905	1747
CAOV3	ACH-000713	SIDM00919	Ovary/Fallopian Tube	385	357	68	267	305	291	60	267	256	252	78	196	321	301	42	356	318	151	48	269	202	181	64	256	140	110	33	183	299	243	41	489	661	421	268	515	523	412	271	597	393	360	226	381	487	585
CAPAN1	ACH-000354	SIDM00934	Pancreas	284	244	55	222	284	254	46	239	206	168	26	157	216	240	33	388	170	108	29	170	132	120	25	190	87	85	22	100	363	237	35	571	261	173	121	210	252	186	109	344	167	179	104	204	422	290
CAS1	ACH-000464	SIDM00212	CNS/Brain	408	380	57	322	261	282	38	295	260	188	55	208	268	236	42	351	230	150	41	260	123	128	53	172	80	98	23	128	178	160	25	395	576	305	427	470	352	359	299	481	328	327	310	350	370	360
CCK81	ACH-000963	SIDM00487	Bowel	707	650	142	788	1663	2962	554	7296	566	675	206	1267	627	719	101	1755	583	315	90	722	204	222	104	264	214	412	85	335	288	272	52	704	5379	2352	2506	2943	1525	1969	2097	1996	5498	7448	4007	5683	1544	1710
CHAGOK1	ACH-000867	SIDM00924	Lung	2178	1351	530	1457	2859	2277	569	2356	1462	1228	375	1050	2482	2127	384	2420	828	475	156	822	714	496	166	801	418	430	118	440	5939	1634	334	6126	1023	507	207	681	1128	830	250	1117	654	527	226	553	4244	1523
CHP212	ACH-000120	SIDM00910	Peripheral Nervous System	199	115	36	125	283	93	57	184	282	104	45	247	203	140	34	384	101	62	22	94	63	66	25	92	50	49	13	64	81	72	25	155	258	164	112	208	213	129	122	195	125	151	94	155	178	168
COLO201	ACH-000253	SIDM00823	Bowel	561	281	61	337	489	253	76	399	571	220	75	390	596	400	59	1058	190	120	35	297	134	88	37	221	95	100	22	153	297	177	40	542	448	230	391	353	354	269	279	383	300	283	356	315	480	380
COLO668	ACH-000803	SIDM00143	Lung	2686	1860	782	1987	3857	3374	849	3153	2039	1802	616	1400	2224	2533	403	2608	722	306	150	464	541	473	201	524	432	392	159	385	630	488	105	847	1021	515	249	722	1152	913	257	1241	564	490	184	577	1063	838
COLO741	ACH-000582	SIDM01483	Skin	277	184	38	182	1405	241	179	576	206	128	46	128	284	265	38	364	148	94	39	172	104	110	51	141	72	80	26	91	123	129	36	259	362	984	113	626	2618	2934	295	2843	209	710	117	656	5788	9839
COLO829	ACH-000644	SIDM00909	Skin	157	127	25	85	1602	250	242	719	111	77	24	79	195	173	32	250	98	57	37	97	69	65	43	98	42	47	15	61	106	91	22	219	293	776	104	431	2026	2579	197	2093	183	519	108	496	4218	7209
CORL23	ACH-000662	SIDM00512	Lung	698	1282	164	1038	915	715	194	883	680	1229	118	439	745	961	98	1117	223	154	58	249	189	175	53	272	146	326	38	239	796	314	59	1147	503	240	178	352	645	1086	199	1139	457	376	176	343	1879	820
CORL24	ACH-000382	SIDM01490	Lung	1566	983	333	1013	1923	1307	315	1554	1143	981	248	850	1239	1314	217	1212	523	231	124	385	405	281	111	395	293	213	84	278	504	337	83	700	694	308	145	452	743	437	139	806	605	401	113	471	726	529
CORL279	ACH-000257	SIDM00511	Lung	717	446	186	431	820	655	191	555	482	472	157	314	557	564	125	586	235	164	67	202	206	206	74	241	131	119	46	121	289	230	54	375	411	229	100	262	419	349	99	459	299	263	108	258	449	337
CORL311	ACH-000187	SIDM00509	Lung	412	302	120	282	482	382	131	331	350	255	102	208	337	330	68	357	173	119	46	126	130	125	40	164	87	104	31	92	245	156	36	316	302	175	139	231	323	273	116	339	213	210	90	217	547	336
CORL88	ACH-000508	SIDM00506	Lung	1914	1165	431	1188	2541	1683	421	1734	1593	1211	351	1185	1666	1641	299	1700	727	349	143	585	524	407	177	493	441	312	139	313	721	565	114	1000	1019	486	133	667	1057	685	208	1166	791	541	160	603	1013	891
COV362	ACH-000278	SIDM01479	Ovary/Fallopian Tube	282	589	40	357	361	271	45	387	230	358	39	184	257	348	28	369	189	98	30	173	128	135	45	192	93	145	20	142	174	168	27	383	332	224	136	252	335	442	126	534	263	229	98	244	279	331
COV644	ACH-000608	SIDM01474	Ovary/Fallopian Tube	244	213	55	189	201	160	46	205	226	166	53	169	319	215	58	410	200	101	48	156	112	125	46	190	91	101	23	127	560	239	66	773	621	342	298	410	438	357	294	468	352	319	229	374	1043	543
DANG	ACH-000243	SIDM00950	Pancreas	295	220	39	191	283	171	51	300	234	131	51	181	385	255	54	501	216	149	64	234	161	170	59	261	115	105	20	133	784	327	69	1144	423	263	191	369	383	271	169	407	330	245	214	288	1048	518
DAOY	ACH-000211	SIDM00887	CNS/Brain	263	193	34	184	250	148	39	289	210	117	29	171	257	234	33	426	128	99	17	144	112	119	31	143	82	69	13	95	200	153	20	301	323	193	235	246	339	312	149	383	183	209	152	223	544	531
DB	ACH-000334	SIDM00886	Lymphoid	274	563	34	253	241	201	44	211	318	372	34	255	235	329	27	432	136	97	28	141	127	113	42	133	71	114	23	125	154	114	16	255	372	247	197	301	294	326	194	425	285	243	195	324	309	325
DETROIT562	ACH-000207	SIDM00831	Head and Neck	268	152	37	161	305	176	49	307	254	150	49	176	324	296	42	520	144	95	29	162	110	103	31	136	76	100	24	98	323	195	28	538	290	202	108	204	307	229	146	286	238	218	143	214	489	346
DMS114	ACH-000530	SIDM00865	Lung	629	437	170	382	691	476	144	507	482	384	155	301	561	536	134	523	279	149	62	232	226	167	57	248	124	148	52	170	314	220	46	461	518	270	153	355	491	390	158	498	364	307	153	317	558	425
DMS153	ACH-000594	SIDM01504	Lung	1479	903	348	953	1891	1369	390	1329	1048	894	301	745	1270	1343	210	1341	578	231	139	423	406	358	152	382	309	234	109	263	563	461	100	873	847	427	164	576	836	634	217	945	572	446	144	528	987	675
DMS273	ACH-000749	SIDM00522	Lung	1941	1113	456	1295	2491	1921	463	1920	1381	1161	384	874	1642	1724	268	1670	656	289	121	448	505	390	138	474	374	337	114	309	584	439	102	764	824	342	131	513	804	571	161	857	533	411	140	473	712	584
DMS454	ACH-000844	SIDM01503	Lung	3511	2420	889	2351	5350	4580	1161	4346	2534	2280	748	1744	3194	3476	535	3414	967	523	222	704	847	693	310	824	589	625	221	503	996	813	165	1379	1323	659	175	811	1620	1439	222	1926	801	695	148	719	1453	1231
DMS53	ACH-000698	SIDM00523	Lung	1527	1061	307	1141	1818	1503	352	1491	932	941	220	731	1121	1276	199	1271	608	271	155	522	469	394	167	563	283	290	126	366	693	513	104	1006	783	415	134	597	821	679	191	983	496	426	141	479	864	840
DMS79	ACH-000703	SIDM00524	Lung	2600	1638	652	1738	3248	2667	721	2481	1986	1633	559	1336	2203	2311	421	2269	786	403	183	591	666	511	190	640	468	445	162	378	1050	644	132	1397	1115	556	162	769	1168	863	171	1238	766	612	185	670	1650	1071
DU145	ACH-000979	SIDM00120	Prostate	11078	7271	3053	8801	18597	16683	4378	23693	8152	7589	2652	7440	10059	11000	1845	13397	2252	991	482	1869	1973	1756	773	1794	1509	1440	618	1278	2377	1827	407	2974	9731	2988	1067	8680	6406	4451	859	8283	8645	4380	1429	10854	6067	3729
DU4475	ACH-000258	SIDM01001	Breast	394	270	42	238	336	177	54	253	393	200	55	279	462	293	54	682	158	127	44	211	109	106	37	140	68	97	26	107	195	144	25	355	476	233	461	324	395	278	404	379	315	310	454	290	445	402
EBC1	ACH-000563	SIDM00486	Lung	1673	1008	381	1031	1962	1661	446	1783	1239	954	326	829	1442	1390	239	1711	493	277	107	424	430	372	130	430	283	294	106	271	549	416	91	758	965	490	274	677	981	829	340	1076	613	573	291	598	1043	1058
EFM19	ACH-000330	SIDM01056	Breast	641	270	49	370	551	231	72	448	617	216	56	435	719	480	71	1174	187	160	32	189	166	136	46	204	102	126	24	114	248	182	30	430	392	232	130	306	353	328	141	368	265	294	119	290	549	430
EFM192A	ACH-000117	SIDM01002	Breast	280	185	43	183	283	168	31	204	234	142	39	189	275	201	31	415	108	56	24	136	92	91	44	112	66	59	16	76	160	105	27	218	299	194	103	261	280	247	129	306	210	185	81	195	460	358
EFO21	ACH-000308	SIDM01052	Ovary/Fallopian Tube	533	387	55	354	395	346	60	406	314	265	67	257	641	451	63	739	377	243	89	364	279	268	80	338	205	154	44	243	1101	451	86	1497	550	299	165	438	491	433	162	613	401	337	158	348	1242	783
EFO27	ACH-000936	SIDM01051	Ovary/Fallopian Tube	423	340	57	480	884	1221	223	4056	434	313	78	851	454	462	86	1426	265	134	43	283	113	95	45	117	86	190	24	163	150	135	35	276	2956	1097	1973	1425	1071	1058	1632	1215	3751	3020	2101	2630	1263	1193
EOL1	ACH-000198	SIDM00277	Myeloid	288	185	47	184	249	139	35	176	320	152	71	300	257	189	39	450	112	94	29	147	90	80	28	126	70	64	20	70	121	105	33	211	431	240	172	334	295	269	204	360	248	244	143	251	360	368
ES2	ACH-000906	SIDM00861	Ovary/Fallopian Tube	664	296	59	337	1021	375	138	767	506	253	53	348	784	556	81	1018	344	221	71	332	216	218	57	297	156	151	38	185	424	355	57	780	616	1297	117	765	3347	4021	303	3197	396	930	113	779	7289	12504
ESS1	ACH-000913	SIDM01043	Uterus	452	441	92	2762	547	265	100	2497	325	413	66	1479	8875	1238	306	55347	154	99	38	135	71	54	32	120	91	78	14	132	363	165	42	547	695	968	740	1423	354	419	329	675	733	1998	978	2326	1197	2180
FADU	ACH-000846	SIDM00860	Head and Neck	1130	642	425	532	1671	1317	431	1156	892	557	322	430	1224	1107	284	1088	532	289	169	428	643	479	254	594	412	340	234	296	1568	667	234	1647	987	632	391	719	1018	937	436	1336	772	658	385	663	1902	1481
FU97	ACH-000633	SIDM00503	Esophagus/Stomach	561	438	84	410	382	295	68	320	357	249	67	251	394	316	54	535	399	221	99	407	252	221	70	378	190	176	41	225	537	353	68	803	743	459	304	612	612	571	356	769	417	418	270	427	902	932
FUOV1	ACH-000574	SIDM01040	Ovary/Fallopian Tube	324	275	66	252	243	179	59	332	197	173	51	151	198	204	34	344	205	121	48	197	139	158	44	187	100	119	34	127	163	182	29	332	631	346	279	534	394	393	323	622	380	383	220	509	530	554
G361	ACH-000572	SIDM00857	Skin	140	131	28	91	463	139	58	246	126	68	27	66	175	141	27	228	117	69	27	101	72	94	34	84	54	68	15	64	120	134	30	189	282	894	106	443	2199	2799	241	2292	149	686	108	573	5408	10653
G401	ACH-000096	SIDM00856	Kidney	183	72	21	107	152	56	26	144	277	76	22	185	208	164	25	403	63	19	13	64	36	31	8	75	20	37	6	33	54	60	16	109	179	83	87	132	104	112	87	113	85	85	73	102	135	136
G402	ACH-000375	SIDM00855	Kidney	296	182	40	175	262	142	46	246	302	155	36	252	336	229	54	579	138	80	26	151	93	97	35	126	60	68	12	90	189	106	30	293	390	205	155	285	249	209	157	299	202	189	142	236	334	292
GAMG	ACH-000098	SIDM01055	CNS/Brain	191	149	30	138	182	164	28	182	169	143	20	161	202	197	24	333	144	81	22	143	94	103	20	115	42	66	20	90	120	128	13	263	349	157	156	207	249	167	137	236	147	165	145	181	251	241
GB1	ACH-000738	SIDM00581	CNS/Brain	777	414	109	428	671	381	111	559	558	360	105	399	748	627	122	982	482	273	64	413	259	267	64	382	173	171	39	212	536	404	68	902	1269	796	458	861	1336	1206	387	1114	813	755	405	598	1840	2166
GCIY	ACH-000047	SIDM00274	Esophagus/Stomach	268	274	63	166	237	168	51	185	323	175	60	185	238	199	51	386	171	94	44	171	124	132	59	164	91	94	30	122	159	140	41	309	505	285	265	360	382	320	245	457	340	291	288	336	450	374
GI1	ACH-000756	SIDM00273	CNS/Brain	435	335	77	293	395	282	83	356	449	265	74	352	415	360	74	690	223	161	50	230	211	204	65	248	138	129	29	135	256	217	50	400	743	401	296	503	577	572	267	648	413	386	261	449	641	604
GP2D	ACH-000982	SIDM00536	Bowel	2732	1484	256	1420	2313	2827	494	5565	2235	1743	340	1759	2113	1436	265	2262	817	590	99	1253	334	300	104	487	490	1040	104	679	671	504	110	1650	6010	4065	2338	4132	3743	6022	2255	5891	8520	15823	3226	9268	6861	6924
H4	ACH-000389	SIDM00852	CNS/Brain	504	264	44	280	592	262	67	541	385	216	55	359	541	360	67	774	262	204	41	341	182	192	32	307	118	138	20	140	335	303	33	607	505	262	178	390	452	323	137	399	312	247	127	289	556	431
HARA	ACH-000843	SIDM00598	Lung	3199	1936	870	1890	4352	3283	1030	3294	2361	1931	758	1602	2776	2817	512	3087	1235	533	269	859	956	856	337	971	727	685	310	535	1214	1011	221	1709	1719	911	349	1155	1802	1651	413	2178	1197	1074	395	1050	1855	1445
HCC1187	ACH-000111	SIDM00885	Breast	245	160	36	148	231	146	50	187	205	127	39	157	215	191	34	299	148	97	66	163	124	135	69	164	84	85	34	112	172	164	31	285	262	157	110	204	262	250	113	342	193	187	111	173	336	351
HCC1419	ACH-000277	SIDM00882	Breast	212	200	42	139	172	117	36	125	161	160	44	121	219	194	47	305	169	115	45	188	124	135	42	189	89	105	23	119	389	202	44	578	445	235	188	278	350	243	196	367	255	277	164	269	623	341
HCC1428	ACH-000352	SIDM00881	Breast	307	448	296	262	687	548	146	564	213	400	153	194	486	722	149	478	194	103	47	215	184	139	30	210	92	99	28	134	1321	366	96	1821	375	169	110	247	227	174	67	263	188	163	62	198	1641	492
HCC15	ACH-000878	SIDM01072	Lung	4422	2782	1223	2843	6452	5612	1558	5323	3043	2568	949	2121	3872	4308	702	4361	1085	469	293	728	988	830	372	897	646	606	327	504	1140	911	271	1374	1525	705	297	901	1698	1159	322	1879	823	651	239	802	1534	1170
HCC1500	ACH-000349	SIDM00879	Breast	234	170	51	156	223	144	44	205	243	161	45	180	238	216	71	428	166	70	43	116	87	106	41	132	71	86	25	95	139	125	33	223	390	255	253	276	343	268	266	360	263	244	270	257	325	364
HCC1569	ACH-000930	SIDM00878	Breast	359	279	55	331	612	677	122	2160	340	411	115	569	305	318	64	649	237	166	36	332	148	160	50	192	150	242	37	189	461	300	45	746	1145	747	525	874	582	725	468	776	1591	2806	1143	2329	979	967
HCC1599	ACH-000196	SIDM00877	Breast	405	299	70	270	377	326	58	305	277	235	42	247	430	397	52	523	308	210	71	309	264	242	86	357	152	148	39	215	649	430	67	1092	469	305	147	439	426	402	174	526	321	297	143	325	907	708
HCC1833	ACH-000712	SIDM01604	Lung	1381	698	306	846	1362	1074	231	1087	764	620	191	478	965	925	132	1146	324	159	56	253	234	227	83	244	157	142	56	139	355	284	51	530	561	279	88	369	542	379	68	531	301	252	58	264	682	484
HCC1937	ACH-000223	SIDM00874	Breast	276	204	42	224	229	182	36	187	165	128	35	135	354	230	43	326	174	97	53	193	149	128	73	194	90	86	38	135	580	220	41	932	325	174	139	241	272	241	141	302	233	184	127	207	707	351
HCC1954	ACH-000859	SIDM00872	Breast	320	350	72	257	270	190	63	200	272	206	73	198	301	262	70	462	229	155	59	249	172	187	76	236	111	139	49	137	330	232	66	592	769	437	381	603	579	529	291	695	427	428	312	458	869	797
HCC202	ACH-000725	SIDM00870	Breast	391	249	51	268	278	201	43	228	222	173	44	150	878	508	96	774	253	188	57	352	195	157	65	284	125	144	35	206	2324	666	139	3770	435	226	144	282	381	291	142	398	259	294	133	281	3174	974
HCC2157	ACH-000691	SIDM00774	Breast	356	325	69	245	317	267	76	285	266	215	51	169	439	400	41	460	296	206	58	323	241	218	68	348	146	155	31	185	762	475	51	1265	573	298	242	363	509	415	272	621	361	311	245	432	913	700
HCC33	ACH-000515	SIDM01071	Lung	1436	885	301	976	1905	1442	381	1413	956	884	254	574	1102	1330	216	1201	517	223	115	361	407	289	132	392	304	262	106	201	516	397	77	737	677	306	104	417	763	775	153	1027	466	347	100	387	691	588
HCC38	ACH-000276	SIDM00675	Breast	256	261	43	203	233	193	34	176	152	143	30	142	270	211	27	293	290	177	63	325	217	169	54	273	150	112	37	190	628	280	65	791	371	179	104	303	243	231	108	296	233	202	107	212	466	286
HCC44	ACH-000667	SIDM01069	Lung	1560	1017	360	1107	2147	2042	497	1799	1101	1066	339	809	1388	1526	246	1530	431	203	88	300	358	292	124	392	245	248	97	218	1467	554	135	1628	693	347	127	409	868	602	170	750	391	366	142	367	1683	782
HCC70	ACH-000668	SIDM00673	Breast	167	149	57	129	126	92	28	120	117	105	43	84	159	120	26	193	145	76	25	110	81	101	31	125	55	61	21	74	212	121	31	311	381	208	212	279	261	236	216	316	224	216	225	243	491	300
HCC827	ACH-000012	SIDM01067	Lung	428	338	41	394	334	289	27	383	256	179	26	197	316	269	27	518	235	131	35	208	119	89	27	135	76	79	19	108	207	139	25	374	365	161	119	287	235	192	97	329	200	192	87	211	425	330
HCC95	ACH-000454	SIDM01593	Lung	666	435	166	455	886	619	163	621	556	422	156	363	752	672	127	775	310	138	67	275	235	179	95	284	149	140	64	130	1315	475	118	1449	505	289	116	387	556	373	115	570	422	321	152	346	1735	671
HCT116	ACH-000971	SIDM00783	Bowel	793	586	97	798	1660	2608	482	6737	666	660	144	1205	694	716	126	1925	577	321	60	775	180	171	80	225	230	394	51	427	253	219	45	586	7543	2647	2677	4264	2363	2408	2119	2835	8850	7267	3854	7641	2908	2359
HCT15	ACH-000997	SIDM00789	Bowel	2481	2974	374	14114	9020	16976	2368	71180	3354	6148	757	23901	3261	5884	563	29018	892	596	92	1319	382	350	110	602	390	824	90	706	818	721	91	1807	16871	9695	3816	11832	8006	10111	3514	10465	19292	22971	7927	19544	8045	7313
HDQP1	ACH-000643	SIDM01062	Breast	412	284	56	301	338	235	42	322	251	197	56	227	681	404	75	612	353	163	69	331	287	224	91	324	152	128	43	206	2164	589	160	2489	525	282	179	442	436	287	181	423	377	310	134	372	2115	679
HEC1A	ACH-000954	SIDM00595	Uterus	585	724	106	2107	4407	4980	773	25801	576	818	190	2936	852	1263	140	7068	581	290	80	721	180	213	124	344	184	323	47	320	278	215	47	695	14511	4126	5193	6187	3808	3391	4028	4427	13191	8251	5694	9153	3135	2714
HEL9217	ACH-000005	SIDM00593	Myeloid	238	198	37	145	177	161	24	153	147	162	40	137	198	156	35	240	156	96	36	153	124	120	43	161	82	88	18	123	156	148	33	294	491	295	254	340	311	289	234	419	301	283	231	324	371	324
HEPG2	ACH-000739	SIDM00904	Liver	530	353	81	328	470	283	80	353	443	230	66	294	515	395	72	692	325	197	56	407	203	214	51	276	136	143	37	199	350	266	60	700	623	370	200	486	498	410	237	463	408	377	224	347	565	480
HGC27	ACH-000847	SIDM00290	Esophagus/Stomach	925	418	107	494	883	408	124	624	950	346	104	635	979	716	135	1529	584	362	129	557	436	393	91	513	250	285	74	302	1827	723	174	2182	930	594	333	742	1339	1347	370	1361	688	710	348	668	2988	2470
HPAC	ACH-000270	SIDM00670	Pancreas	320	172	38	185	304	151	50	248	357	134	46	293	328	254	52	601	163	101	29	137	109	110	39	164	52	70	24	91	185	147	34	402	360	216	283	267	333	236	250	325	260	231	252	256	393	292
HS294T	ACH-000014	SIDM00800	Skin	162	89	24	105	184	126	35	262	140	87	19	116	142	141	33	244	101	58	14	109	77	82	24	120	42	53	13	66	103	117	23	193	277	417	75	364	915	1087	136	976	203	354	69	360	1913	3271
HS746T	ACH-000616	SIDM00665	Esophagus/Stomach	1984	1190	440	1407	2624	2195	536	2234	1372	1239	378	1113	1622	1686	300	1896	440	208	112	385	382	283	131	426	272	267	92	243	578	406	78	772	745	357	158	511	968	615	207	918	455	386	171	450	864	676
HS944T	ACH-000632	SIDM00063	Skin	142	113	27	88	257	107	42	183	86	62	21	43	133	145	20	169	80	52	35	100	52	68	24	78	40	47	16	51	85	90	16	169	247	1018	95	432	2480	3164	214	2549	130	677	90	586	6077	10969
HSC3	ACH-000778	SIDM00589	Head and Neck	361	272	68	198	302	214	83	303	364	213	80	271	568	401	93	654	211	139	50	242	172	159	51	233	104	125	31	146	2152	507	148	2282	652	378	321	476	551	455	347	588	408	414	315	457	1672	775
HT115	ACH-000986	SIDM00534	Bowel	889	1661	103	6503	2362	1027	195	12365	1498	1957	117	13066	15229	5170	489	162907	698	260	20	323	80	98	27	162	314	248	13	213	193	175	23	333	2730	3632	2575	5746	1619	2379	1451	3628	8260	20112	8567	27726	6792	18586
HT1376	ACH-000724	SIDM00678	Bladder/Urinary Tract	189	130	26	124	167	102	28	165	153	123	29	116	375	274	37	407	126	69	33	154	116	63	29	148	68	55	15	102	1672	417	79	2011	274	144	126	244	353	270	117	323	234	195	104	244	2574	810
HT144	ACH-000322	SIDM00695	Skin	199	109	31	120	415	127	57	287	203	115	32	147	217	164	18	381	101	69	23	168	65	79	29	146	38	60	16	99	104	98	18	256	216	286	98	242	769	841	128	747	141	271	109	287	1667	2446
HT29	ACH-000552	SIDM00136	Bowel	483	209	76	263	451	195	75	348	440	178	58	313	425	300	57	723	188	88	42	219	131	125	42	167	71	82	19	97	245	178	36	426	533	479	291	400	921	1227	267	1014	229	379	288	334	1587	2950
HUTU80	ACH-000538	SIDM00694	Bowel	257	173	41	145	162	95	47	122	239	142	46	151	199	169	43	331	122	76	38	134	79	85	30	118	56	63	30	79	104	97	24	213	417	227	302	313	301	260	313	358	261	264	301	284	255	267
IGR39	ACH-000550	SIDM01065	Skin	184	145	40	122	310	117	51	193	153	95	33	97	216	202	30	272	134	90	44	183	85	106	36	124	55	79	43	99	161	126	33	350	333	1190	121	581	2992	3490	298	2808	190	747	139	870	8189	14449
IGROV1	ACH-000966	SIDM00151	Ovary/Fallopian Tube	448	486	80	813	1368	2134	390	6970	435	577	132	1369	508	563	88	1909	455	210	74	479	143	165	77	264	138	272	48	253	277	225	43	548	4848	1956	1999	2283	1427	1689	1602	1802	5328	5368	2389	4474	1710	1584
IM95	ACH-000919	SIDM00602	Esophagus/Stomach	481	379	95	423	882	1232	277	3167	564	506	127	996	464	482	80	1232	305	193	49	288	145	170	61	217	144	214	45	186	210	191	46	418	2105	1132	1606	1148	877	1097	1528	1109	2535	3687	2942	2327	817	996
ISHIKAWAHERAKLIO02ER	ACH-000961	SIDM00037	Uterus	809	720	137	1001	1731	2494	495	7539	688	683	195	1256	734	710	113	1985	535	379	120	645	260	259	109	343	211	368	58	373	378	351	70	709	4466	2092	1759	2556	1531	1844	1465	2001	5064	5585	2239	4597	1647	1687
J82	ACH-000396	SIDM00693	Bladder/Urinary Tract	304	206	68	194	600	355	87	318	229	163	67	165	544	347	66	388	176	88	40	147	197	147	64	164	69	95	16	72	826	265	52	1031	452	261	141	344	629	504	206	624	362	309	183	384	1237	537
JHH1	ACH-000620	SIDM00618	Liver	517	349	83	349	429	252	68	367	459	269	73	294	614	409	82	802	360	227	61	340	253	260	58	343	160	183	37	186	433	356	63	749	763	406	294	553	658	552	296	716	463	410	229	504	866	822
JHH7	ACH-000848	SIDM00614	Liver	1972	1041	224	1080	1838	1103	251	1343	1721	855	187	1118	1873	1373	212	2575	862	517	141	793	656	592	165	764	410	364	98	492	933	846	128	1547	1544	873	306	1205	1501	1095	369	1538	1085	880	338	1003	1813	1592
JHOS2	ACH-000132	SIDM00305	Ovary/Fallopian Tube	331	317	56	210	233	209	61	197	213	179	80	177	229	223	44	316	258	137	56	241	176	185	66	245	120	129	45	166	213	217	41	371	547	321	267	454	388	349	259	471	357	357	232	374	413	373
JHUEM1	ACH-000928	SIDM01572	Uterus	347	351	77	674	973	1374	269	5111	276	276	77	659	325	395	62	1703	341	125	41	299	111	123	71	183	114	136	15	140	155	139	33	322	4333	1393	1972	1860	1093	1350	1242	1505	3751	2970	1561	2892	1024	958
JIMT1	ACH-000711	SIDM01037	Breast	346	226	47	219	265	243	42	258	217	171	40	209	391	319	45	512	235	132	68	212	167	144	32	245	130	110	31	161	399	261	34	722	399	204	127	369	321	304	123	370	264	201	135	273	512	427
KALS1	ACH-000231	SIDM00613	CNS/Brain	295	266	59	180	214	155	47	180	214	178	56	144	217	214	43	322	221	118	45	216	145	135	52	194	92	101	25	115	213	178	45	336	649	413	467	466	507	432	341	576	380	364	327	430	536	589
KARPAS299	ACH-000053	SIDM01010	Lymphoid	287	166	28	207	331	159	55	279	370	148	47	323	383	236	46	600	101	65	21	118	67	74	15	99	55	58	13	74	122	89	15	194	330	197	141	274	241	234	132	291	204	182	148	220	287	343
KATOIII	ACH-000793	SIDM00687	Esophagus/Stomach	1151	462	141	582	964	446	135	634	1399	438	158	783	1075	781	145	1604	375	233	87	376	295	291	84	345	182	171	48	227	439	345	68	680	931	589	547	771	847	693	508	924	620	592	502	663	1021	898
KE39	ACH-000507	SIDM01582	Esophagus/Stomach	402	367	62	353	351	291	65	268	318	258	81	215	279	261	50	387	390	219	78	368	313	252	55	386	208	237	45	266	318	289	62	583	689	410	301	545	556	485	317	696	444	402	237	460	535	582
KLE	ACH-000293	SIDM00686	Uterus	173	118	40	112	111	85	28	94	129	84	28	84	152	129	24	208	100	50	17	97	59	65	23	75	46	32	19	56	147	87	23	243	238	125	136	174	175	162	148	215	171	192	131	185	357	215
KM12	ACH-000969	SIDM00150	Bowel	840	542	84	891	2063	3004	548	8340	962	783	157	1553	813	820	144	2466	463	215	47	524	150	147	55	229	162	279	44	257	244	212	43	512	9797	7692	1536	7858	7322	12094	1459	9424	10842	14626	2775	10300	8092	13503
KMS11	ACH-000714	SIDM00608	Lymphoid	734	365	86	346	496	295	66	419	657	292	89	460	630	398	84	826	319	220	63	312	241	297	71	373	172	176	43	225	303	316	41	601	774	605	280	693	1221	1342	313	1655	523	579	251	652	2471	2861
KNS62	ACH-000858	SIDM00606	Lung	1678	1228	440	1034	2691	2477	688	2042	1437	1367	560	844	1793	2135	412	2150	726	388	174	553	711	638	236	695	406	439	197	348	1091	892	192	1506	1060	614	313	729	1067	912	321	1168	778	691	348	653	1434	1018
KNS81	ACH-000479	SIDM00605	CNS/Brain	327	285	73	212	225	176	61	226	266	190	61	200	289	276	47	475	202	133	44	222	143	180	43	192	105	124	25	140	189	156	38	334	730	439	389	491	523	447	386	538	431	415	318	446	541	499
KU1919	ACH-000486	SIDM01033	Bladder/Urinary Tract	334	249	67	221	325	249	74	369	300	211	73	217	445	271	59	653	203	113	51	243	170	162	63	201	112	133	31	140	539	277	51	800	612	363	255	440	555	430	287	607	426	421	221	459	1058	644
KYM1	ACH-000607	SIDM00552	Soft Tissue	1298	752	182	885	1144	648	184	964	1024	526	121	781	1297	949	160	1869	542	317	108	560	410	385	115	515	279	243	63	337	683	569	80	1223	1199	785	316	1027	1043	907	395	1038	813	713	324	757	1188	1147
KYSE180	ACH-000693	SIDM01030	Esophagus/Stomach	639	327	92	324	558	298	101	461	562	257	101	406	600	432	74	858	275	191	70	344	196	214	65	301	146	132	35	195	647	286	79	908	769	959	241	685	1779	2753	319	2225	519	792	267	570	3400	5342
KYSE30	ACH-000777	SIDM00015	Esophagus/Stomach	1004	452	120	533	793	459	143	548	763	434	130	497	988	719	147	1089	494	303	100	437	394	344	88	531	231	219	63	300	2103	796	154	2775	992	846	296	770	1982	2601	355	2081	790	781	264	726	4636	4605
KYSE410	ACH-000809	SIDM01028	Esophagus/Stomach	792	397	92	418	733	354	140	690	650	333	99	527	737	574	119	1169	563	316	108	496	345	339	100	520	278	206	52	311	1122	603	109	1576	881	720	299	836	1922	2553	385	2148	679	728	284	591	2681	4520
KYSE450	ACH-000865	SIDM01027	Esophagus/Stomach	1513	630	137	699	1031	639	174	771	1044	454	144	590	1097	838	157	1243	682	408	140	676	489	427	121	657	324	305	67	418	1029	674	102	1620	1081	733	309	999	1853	2615	370	2164	864	803	305	708	2437	4242
KYSE520	ACH-000637	SIDM01025	Esophagus/Stomach	658	336	72	307	437	259	80	329	393	255	82	272	483	370	77	596	334	180	68	302	248	228	80	361	188	141	42	193	546	378	76	938	640	502	225	633	908	1142	294	1137	471	484	237	453	1202	2133
KYSE70	ACH-000784	SIDM01024	Esophagus/Stomach	841	531	116	608	693	465	104	578	587	377	99	399	732	622	113	954	509	316	126	451	377	305	96	509	246	170	78	282	1368	697	92	1876	1030	708	271	936	1483	1652	323	1721	666	670	305	686	3100	3175
LAMA84	ACH-000301	SIDM00346	Myeloid	258	176	44	143	194	129	59	223	264	145	53	242	237	190	34	451	132	81	30	128	92	96	52	130	60	71	22	75	124	97	28	211	405	263	227	272	301	249	251	344	242	228	155	233	319	269
LC1F	ACH-000705	SIDM00298	Lung	1616	1085	415	1104	2142	1595	451	1626	1365	999	363	928	1513	1481	271	1806	616	292	146	479	434	390	136	474	333	310	119	292	971	531	130	1277	1172	629	293	843	1118	826	322	1289	844	719	261	741	2224	1272
LK2	ACH-000769	SIDM00548	Lung	1144	661	207	668	1309	879	238	880	750	594	196	509	1036	887	171	1192	397	193	74	397	357	285	101	322	220	184	60	210	671	376	75	847	967	457	216	707	784	586	161	796	585	450	191	520	1380	854
LN18	ACH-000819	SIDM00685	CNS/Brain	1327	634	121	742	1351	799	187	1121	807	521	113	638	1353	952	126	1726	1027	680	151	979	824	680	134	863	408	478	75	519	1135	1005	139	1774	1521	720	350	955	1736	1070	304	1033	1042	713	267	648	1720	1262
LN229	ACH-000595	SIDM00684	CNS/Brain	580	285	63	320	627	305	79	511	437	229	71	380	615	429	62	943	412	294	51	384	310	296	68	350	180	166	31	234	517	481	74	891	717	326	196	424	646	553	215	512	428	324	167	335	635	558
LOVO	ACH-000950	SIDM00839	Bowel	459	308	45	558	1461	2207	347	6378	520	489	121	1159	451	476	95	1481	319	159	32	328	73	68	34	130	89	200	26	169	158	108	26	331	3590	1382	2244	1687	1024	1191	1896	1282	3872	4360	3019	3348	1058	1030
LOXIMVI	ACH-000750	SIDM00149	Skin	331	188	36	234	687	257	105	605	329	172	51	242	417	360	45	933	200	99	35	180	144	144	52	167	84	105	18	113	186	201	31	329	458	1288	157	708	3505	4172	310	3804	279	991	122	895	8725	15176
LS180	ACH-000957	SIDM00680	Bowel	655	607	100	810	1381	2189	431	5467	665	971	202	1996	601	680	107	1738	478	283	63	628	222	262	101	412	214	425	54	295	403	340	60	829	3391	1613	1699	1625	1162	1381	1517	1482	4057	5847	3978	4012	1244	1502
LS411N	ACH-000985	SIDM00660	Bowel	1654	905	180	1923	4063	4865	1026	14531	2385	1441	293	3677	2414	1772	402	6778	1052	409	146	2246	253	211	161	389	363	450	97	1110	425	341	76	1147	16458	3802	2638	14032	3586	2512	1769	5463	16280	9902	4029	20628	3167	2000
LS513	ACH-000007	SIDM00677	Bowel	870	302	76	438	583	265	120	609	1242	359	109	859	1146	693	174	2088	199	115	40	288	112	99	35	179	104	84	34	130	312	157	41	544	580	279	489	418	422	275	387	456	362	343	414	352	561	422
LU99	ACH-000444	SIDM00546	Lung	669	417	151	458	732	566	153	638	504	459	127	397	634	548	110	797	285	170	60	274	261	198	75	311	141	152	46	187	452	300	66	673	719	402	267	489	611	503	299	652	454	443	266	444	818	654
MCF7	ACH-000019	SIDM00148	Breast	424	233	40	278	396	251	51	329	265	165	38	220	441	285	50	627	243	153	53	247	198	160	50	250	115	124	27	120	473	283	42	712	403	229	138	376	373	398	148	456	241	240	112	257	870	661
MDAMB134VI	ACH-000044	SIDM00005	Breast	117	91	28	76	87	58	19	68	97	69	29	55	129	120	26	139	80	43	14	80	75	45	21	76	40	42	12	48	687	150	26	791	228	142	116	154	192	143	129	209	146	135	96	146	780	295
MDAMB157	ACH-000621	SIDM00529	Breast	358	234	65	250	351	239	63	298	335	185	60	249	398	288	67	567	190	117	56	192	150	137	61	223	93	90	27	127	250	224	27	414	506	275	218	350	460	362	195	447	296	298	172	297	559	536
MDAMB175VII	ACH-000759	SIDM00633	Breast	198	164	35	114	161	108	29	110	138	117	56	107	219	174	38	250	148	77	36	111	89	104	37	114	60	67	24	83	537	217	36	672	412	231	208	270	336	290	265	341	224	257	191	254	683	379
MDAMB231	ACH-000768	SIDM00146	Breast	867	634	226	619	1065	1000	269	916	620	537	204	437	907	818	147	963	304	161	69	267	264	208	92	288	147	163	48	160	1374	481	79	1722	692	378	228	458	693	456	243	667	353	352	234	372	1846	780
MDAMB361	ACH-000934	SIDM00528	Breast	629	435	90	482	851	491	117	600	528	316	72	395	3748	1847	301	2922	420	211	69	445	420	214	79	467	188	164	64	290	11076	2279	426	14828	738	414	224	538	1091	630	267	867	635	465	189	542	15747	3475
MDAMB436	ACH-000573	SIDM00629	Breast	452	355	59	310	425	316	75	350	255	250	57	257	384	385	50	476	299	160	92	320	241	196	81	289	149	138	59	217	606	347	67	947	468	283	116	398	404	302	133	421	341	243	126	291	733	526
MDAMB453	ACH-000910	SIDM00272	Breast	564	372	67	320	648	412	97	506	523	299	73	338	1844	965	179	1696	299	185	56	354	272	194	67	385	145	143	37	223	6913	1541	296	9168	686	326	199	472	817	422	245	652	543	374	202	410	11993	2864
MFE280	ACH-000192	SIDM00335	Uterus	380	262	53	239	310	198	56	237	350	162	46	242	348	249	39	475	166	82	66	163	99	115	76	169	96	79	33	103	234	161	40	411	401	234	200	360	300	239	191	361	265	233	174	260	419	294
MFE296	ACH-000879	SIDM00334	Uterus	321	238	60	265	641	908	263	2421	424	269	76	541	280	286	64	786	201	98	41	241	77	89	45	132	68	139	24	138	127	94	27	266	1735	757	669	845	565	604	654	640	2391	1910	1134	1755	577	502
MFE319	ACH-000988	SIDM00333	Uterus	1111	986	189	2469	4774	3533	1209	16529	680	792	210	1840	747	676	132	2371	547	319	150	726	351	242	442	348	365	562	186	551	412	279	103	643	10265	5487	1565	10175	6063	7407	1757	16472	13125	15132	2912	20213	4458	4321
MIAPACA2	ACH-000601	SIDM00505	Pancreas	549	308	55	347	486	261	51	336	409	170	39	250	557	383	63	769	385	261	60	408	337	286	44	365	144	207	20	202	597	407	52	952	560	293	178	390	588	419	166	436	361	305	148	317	809	591
MKN1	ACH-000351	SIDM00271	Esophagus/Stomach	630	362	89	387	462	284	76	403	715	295	88	450	654	444	84	1029	275	163	38	317	186	181	55	257	123	138	28	163	565	241	72	837	779	401	438	566	536	462	422	624	541	469	369	492	906	648
MKN45	ACH-000356	SIDM00247	Esophagus/Stomach	496	340	70	326	419	276	90	432	422	255	71	317	517	369	74	803	237	156	48	255	170	184	56	252	139	125	39	182	288	227	51	547	677	433	351	497	575	486	363	646	425	379	327	416	739	675
MKN7	ACH-000678	SIDM00560	Esophagus/Stomach	577	370	72	352	485	289	77	421	510	243	89	324	582	435	71	862	256	149	65	278	187	207	51	286	127	124	30	146	397	299	43	654	769	465	236	590	677	553	298	686	498	485	265	459	936	860
MKN74	ACH-000758	SIDM00248	Esophagus/Stomach	1007	501	109	532	843	446	112	645	1099	412	124	632	1064	744	125	1566	397	232	67	357	273	247	67	346	177	163	43	260	1080	503	104	1304	963	526	522	710	955	797	515	933	713	580	477	617	2246	1431
MM1S	ACH-000763	SIDM01265	Lymphoid	354	241	62	223	402	195	62	281	366	186	48	276	471	343	60	619	162	125	39	180	168	137	29	225	108	124	35	135	556	250	48	704	541	323	227	365	504	354	243	505	405	386	210	382	1429	682
MONOMAC1	ACH-001129	SIDM01022	Myeloid	154	95	26	90	109	98	22	96	140	89	47	95	100	106	21	158	83	51	17	78	56	71	36	100	54	49	17	55	73	77	26	153	334	191	163	279	246	211	170	299	180	204	142	206	272	243
MSTO211H	ACH-000335	SIDM00640	Pleura	192	142	45	130	159	107	35	135	167	115	29	123	155	146	32	216	130	77	24	137	103	119	34	137	62	80	14	100	151	115	28	234	343	204	114	224	254	231	130	286	209	205	110	205	271	270
MV411	ACH-000045	SIDM00657	Myeloid	154	108	18	95	102	87	27	79	158	105	30	126	118	109	25	239	75	28	11	80	62	60	21	58	37	36	17	44	61	46	15	115	251	136	131	185	158	143	116	197	139	135	76	148	159	165
NCIH1048	ACH-000866	SIDM00654	Lung	213	199	49	190	349	512	132	1251	221	167	61	266	199	196	41	371	165	89	36	157	79	91	41	125	88	88	27	85	115	110	39	223	890	471	610	532	474	491	548	501	996	1317	775	874	446	468
NCIH1092	ACH-000514	SIDM00653	Lung	1860	1145	468	1203	2146	1664	428	1606	1385	1044	349	949	1583	1472	265	1673	707	335	132	550	529	441	168	497	376	318	110	351	604	508	112	834	984	533	161	725	1107	760	219	1040	762	574	151	627	1030	837
NCIH1105	ACH-000780	SIDM00652	Lung	4560	2559	1045	2925	5967	4342	1079	4382	3306	2642	868	2189	4061	3942	628	4008	1446	570	273	1027	1168	755	319	972	876	681	291	667	1435	1024	199	1762	1768	824	228	1098	1841	1319	207	2003	1354	917	202	1063	1907	1373
NCIH1184	ACH-000523	SIDM01679	Lung	1157	777	338	763	1462	1131	347	1104	869	710	295	622	1059	1069	221	1166	455	224	107	365	356	359	134	399	250	237	85	232	539	396	66	735	789	405	162	521	831	664	186	744	543	465	150	495	958	744
NCIH1299	ACH-000510	SIDM00649	Lung	1532	757	311	853	1663	1339	358	1230	1446	781	286	807	1167	1166	190	1369	492	247	113	435	422	343	106	425	316	284	94	267	439	402	82	691	624	371	135	483	731	557	175	766	510	403	137	439	660	577
NCIH1339		SIDM01387	Lung	9970	6228	2444	6986	14209	12359	3114	11923	6831	6294	1902	5060	8698	9496	1405	9612	1843	841	331	1357	1569	1289	514	1514	1110	1048	423	1013	3379	1782	361	4352	2803	1341	339	1800	3730	2704	508	3509	1578	1209	315	1386	5113	2850
NCIH1341	ACH-000129	SIDM00646	Lung	329	159	44	159	252	130	25	179	338	146	48	200	300	205	42	384	122	83	21	105	90	80	30	124	78	51	11	80	418	176	39	398	284	174	117	198	258	189	127	266	166	162	100	193	746	317
NCIH1355	ACH-000666	SIDM00645	Lung	1900	1112	446	1254	2297	1974	498	2067	1248	1079	340	868	1676	1614	287	1887	495	255	88	369	411	331	124	408	303	265	99	234	980	487	116	1168	798	412	206	552	852	672	189	827	486	450	167	493	1926	833
NCIH1435	ACH-000852	SIDM00658	Lung	7218	4316	1703	4905	9891	8434	2197	8318	4749	4007	1396	3386	6196	6395	1003	6703	1546	644	349	990	1243	998	420	1184	934	816	357	735	1448	1126	263	2034	1984	935	261	1188	2365	1679	347	2397	1090	872	209	1076	2094	1561
NCIH1436	ACH-000830	SIDM00697	Lung	1890	1054	399	1263	2293	1492	450	1697	1110	804	260	756	1572	1283	200	1713	718	308	131	619	600	446	194	556	320	286	133	292	810	545	113	1018	1032	461	155	656	689	554	118	976	515	413	95	490	941	646
NCIH1437	ACH-000589	SIDM00734	Lung	1712	1083	436	1146	2355	2054	528	1971	1265	1049	369	875	1654	1646	256	1834	418	218	96	335	414	305	102	343	275	266	100	254	983	439	94	1203	651	340	134	451	807	557	155	724	442	327	116	386	1662	749
NCIH146	ACH-000506	SIDM00698	Lung	1275	754	288	754	1617	1166	320	1285	1029	714	221	666	1071	1063	184	1245	370	175	78	287	309	271	101	334	213	190	78	198	486	362	77	634	574	348	136	462	736	661	152	896	437	380	109	364	1205	1047
NCIH1618	ACH-000179	SIDM01675	Lung	361	229	90	247	373	285	100	276	365	198	99	230	291	327	51	386	176	98	50	152	127	126	46	163	105	103	35	117	154	164	42	276	362	228	110	242	333	270	127	331	247	223	115	227	350	330
NCIH1650	ACH-000035	SIDM00745	Lung	186	115	17	80	116	79	21	95	199	70	37	128	159	116	34	195	84	57	12	88	47	41	17	65	33	44	10	39	335	105	23	447	207	97	114	155	145	160	106	182	147	119	130	116	565	226
NCIH1651	ACH-000893	SIDM00744	Lung	3293	2236	956	2277	5125	4892	1340	4468	2316	2284	847	1729	3433	3733	623	3529	1140	591	305	813	1128	992	427	1072	685	687	308	615	3496	1522	330	4232	1488	708	248	1043	1969	1426	287	2083	933	753	231	857	3991	1803
NCIH1666	ACH-000448	SIDM00743	Lung	1490	1054	380	1063	2104	1847	503	1752	1089	1050	346	807	1321	1434	228	1528	435	252	93	340	376	322	95	361	264	240	93	239	460	345	75	601	640	326	147	431	748	492	153	725	377	361	123	407	850	573
NCIH1693	ACH-000021	SIDM00742	Lung	1156	760	265	780	1507	1192	293	1077	766	679	232	506	1040	1115	173	1072	485	233	96	413	357	332	101	365	238	209	80	240	682	471	70	976	722	357	125	465	716	560	172	846	495	386	131	451	866	699
NCIH1694	ACH-000431	SIDM00741	Lung	851	569	201	582	1065	850	229	844	757	538	203	424	791	774	139	873	328	180	65	233	248	232	80	260	192	177	60	147	309	277	40	465	491	301	106	336	565	511	113	650	396	358	126	309	558	475
NCIH1703	ACH-000747	SIDM00740	Lung	4160	2313	904	2535	5212	4154	964	3931	2770	2431	746	1848	3557	3785	578	3660	1300	536	251	798	936	759	294	863	785	616	298	554	1239	963	197	1542	1628	698	205	1066	1684	1226	236	1779	1042	736	181	853	1626	1175
NCIH1792	ACH-000496	SIDM00771	Lung	1283	799	279	907	1658	1279	320	1612	901	748	228	735	1218	1119	168	1802	384	207	100	311	291	234	76	320	202	193	74	194	528	397	63	780	571	317	127	465	580	468	131	646	386	356	146	403	774	493
NCIH1793	ACH-000888	SIDM00755	Lung	8938	5224	2132	5897	11691	9566	2622	9228	5946	5260	1734	3997	7396	7616	1245	7911	2437	1066	513	1675	1833	1637	700	1691	1437	1296	586	1103	2579	1822	421	3159	2868	1327	407	1808	3112	2249	410	3519	1615	1312	347	1521	3130	2259
NCIH1836	ACH-000559	SIDM00770	Lung	2123	1298	476	1388	2385	1890	460	1830	1467	1326	424	1030	1639	1775	320	1716	814	352	163	533	645	427	173	589	495	375	159	387	763	591	134	940	969	428	148	701	943	931	164	1272	703	535	143	616	929	754
NCIH1869	ACH-000894	SIDM00768	Lung	424	232	66	284	389	273	58	316	248	188	52	212	486	328	61	613	194	87	30	205	173	137	39	233	97	109	23	119	858	297	50	1154	404	194	107	321	314	237	102	355	234	195	78	235	1196	472
NCIH1876	ACH-000586	SIDM00766	Lung	1588	1103	480	993	2221	1929	544	1682	1214	1121	413	812	1359	1593	308	1425	509	247	122	398	482	429	172	456	327	307	136	237	528	500	88	738	840	423	140	569	961	829	183	1001	537	483	113	448	876	762
NCIH1915	ACH-000434	SIDM00763	Lung	1851	1210	506	1309	2742	2516	652	2511	1376	1372	391	1016	1783	1957	302	2078	596	265	117	434	490	375	144	492	305	316	128	279	491	439	102	697	748	401	162	493	890	623	165	867	484	380	150	434	695	616
NCIH1930	ACH-000870	SIDM01672	Lung	6301	3837	1550	4229	8356	7187	1844	6852	4235	3610	1239	2895	4957	5320	890	5297	1638	702	359	1016	1290	973	427	1150	917	796	442	723	1369	1105	301	1558	1823	849	207	1172	2206	1500	277	2572	995	806	192	1076	1730	1430
NCIH196	ACH-000752	SIDM00761	Lung	1839	1062	391	1110	2079	1526	438	1383	1193	989	336	830	1400	1377	272	1529	782	464	145	732	542	420	156	558	392	450	122	358	981	547	141	1361	1071	558	220	721	1006	739	244	1025	830	595	200	601	1030	815
NCIH1963	ACH-000729	SIDM00760	Lung	1751	1234	543	1184	2338	1653	472	1854	1544	1283	440	1180	1429	1605	296	1362	544	260	128	459	466	336	125	425	341	307	121	317	624	434	95	777	878	395	201	573	887	581	204	967	706	437	228	583	903	682
NCIH1975	ACH-000587	SIDM00759	Lung	890	577	209	583	1137	915	243	977	687	561	182	430	871	815	161	989	283	167	51	259	238	209	84	261	155	162	54	175	373	264	55	570	624	328	221	426	537	418	250	597	377	342	188	366	727	550
NCIH2029	ACH-000298	SIDM00735	Lung	1130	699	280	684	1346	1004	300	1036	773	673	262	518	864	941	183	913	407	190	92	335	286	219	96	316	225	217	91	182	396	305	79	562	541	290	126	412	611	544	121	715	446	350	115	346	624	445
NCIH2030	ACH-000521	SIDM00715	Lung	1990	1190	509	1353	2658	2240	589	2243	1371	1196	374	881	1863	1731	281	2077	497	247	101	354	396	352	149	372	293	296	109	224	677	401	98	933	689	356	154	433	736	523	190	822	385	353	153	369	1243	610
NCIH2052	ACH-000153	SIDM00713	Pleura	170	119	37	92	115	82	30	96	103	71	22	98	144	110	33	156	90	71	22	109	64	73	23	117	52	58	18	52	119	118	12	236	215	111	95	136	215	135	106	171	171	129	95	152	199	176
NCIH2066	ACH-000727	SIDM00711	Lung	2433	1415	502	1513	3149	2395	546	2383	1617	1351	397	1051	2130	2148	331	2251	881	375	175	621	733	542	207	647	512	426	172	419	1312	785	171	1720	931	526	147	633	1109	806	180	1121	729	540	121	625	1605	996
NCIH2081	ACH-000394	SIDM00710	Lung	1363	890	331	890	1677	1248	307	1228	1059	870	261	668	1017	1089	211	1189	553	241	115	404	427	369	137	423	264	327	109	268	474	409	98	742	742	380	145	513	828	718	162	914	583	449	158	443	711	660
NCIH209	ACH-000290	SIDM00706	Lung	879	530	169	568	1084	706	184	871	766	562	134	559	754	716	82	895	249	104	32	227	223	145	49	213	150	126	42	137	263	206	34	446	464	228	139	297	488	359	129	446	347	282	115	308	484	462
NCIH211	ACH-000639	SIDM00704	Lung	768	538	135	450	845	719	153	657	570	493	140	346	659	694	123	705	409	256	135	431	360	307	152	434	220	262	91	290	820	471	112	1098	569	311	125	472	613	590	126	775	428	398	140	412	853	609
NCIH2122	ACH-000311	SIDM00702	Lung	576	398	122	412	699	603	163	612	488	417	127	355	546	524	75	642	182	111	33	173	136	125	53	177	89	134	35	114	184	158	24	304	344	204	135	261	327	303	150	393	253	215	106	234	366	323
NCIH2170	ACH-000481	SIDM00716	Lung	1161	710	268	745	1562	1121	306	1053	1013	703	240	651	1107	1160	207	1313	406	196	106	296	332	269	109	370	204	201	64	233	404	362	86	592	609	372	142	409	681	515	166	697	518	359	119	381	723	598
NCIH2171	ACH-000525	SIDM00733	Lung	1511	1101	375	1055	2036	1638	419	1679	1157	1070	308	714	1306	1410	234	1389	468	191	88	378	389	275	119	397	286	285	79	242	532	379	79	739	707	390	140	494	915	920	165	1129	510	442	138	402	764	586
NCIH2196	ACH-000399	SIDM00731	Lung	830	616	207	505	1124	898	230	883	718	575	187	516	718	830	127	785	331	162	70	242	290	242	78	285	192	167	53	149	381	293	58	522	523	327	132	385	630	542	123	612	415	361	115	363	629	530
NCIH2227	ACH-000610	SIDM00730	Lung	2177	1352	497	1460	2663	2209	516	2152	1350	1253	395	930	1748	1859	295	1857	809	324	171	490	565	424	150	520	384	296	147	331	783	573	91	951	864	422	137	617	957	741	170	995	583	420	103	497	943	723
NCIH2228	ACH-000447	SIDM00729	Lung	256	190	32	144	187	133	36	157	168	121	28	100	485	276	52	366	158	87	26	167	122	92	29	167	65	87	15	99	1506	403	53	1813	400	213	159	297	437	296	141	375	309	218	137	262	6211	1344
NCIH226	ACH-000367	SIDM00139	Pleura	253	147	39	138	199	113	32	144	239	111	32	132	208	195	41	326	148	85	28	133	102	98	24	141	62	60	15	78	156	114	31	225	340	187	112	245	266	215	112	289	216	179	99	208	326	245
NCIH2286	ACH-000912	SIDM00017	Lung	9097	5120	2383	5762	12016	10317	2918	9713	6015	4837	1812	3962	8034	8086	1421	7979	2460	1091	551	1443	2006	1611	758	1718	1398	1278	661	1083	3173	2075	489	3945	2605	1135	277	1450	2996	2189	419	3306	1398	1082	290	1331	3922	2281
NCIH23	ACH-000900	SIDM00138	Lung	6647	3929	1568	4435	8743	7758	1975	7541	4280	3640	1200	3057	5842	5877	951	6388	1650	756	320	1161	1253	1049	438	1286	898	843	383	798	2934	1498	348	3552	2281	1051	314	1440	2537	1794	331	2685	1220	909	285	1155	5062	2240
NCIH3255	ACH-000109	SIDM00046	Lung	208	159	28	150	147	105	34	176	172	108	29	122	240	196	34	323	185	104	15	161	103	86	15	150	81	76	15	79	249	179	29	390	246	143	107	207	250	183	103	237	208	182	81	170	434	320
NCIH358	ACH-000860	SIDM00718	Lung	6919	4229	1813	4718	9771	8465	2260	8179	4881	4242	1546	3416	6547	6658	1148	7048	1608	734	342	1220	1333	1170	498	1387	991	908	373	766	2576	1563	335	3410	2064	1017	280	1331	2628	1819	336	2736	1233	994	270	1095	3763	2191
NCIH446	ACH-000800	SIDM00965	Lung	3101	1785	712	1881	3893	3240	751	2948	2281	1813	561	1494	2451	2750	412	2645	1187	540	218	857	895	679	229	892	663	545	238	584	1054	879	176	1357	1306	679	152	891	1246	1051	168	1511	890	634	172	702	1162	1034
NCIH460	ACH-000463	SIDM00144	Lung	1767	1064	396	1223	2235	1743	445	1746	1316	1096	340	892	1497	1547	212	1807	509	254	83	359	354	281	114	353	252	260	85	221	455	359	77	666	758	407	157	465	922	701	194	830	453	381	140	437	1004	885
NCIH508	ACH-000360	SIDM00777	Bowel	665	323	72	425	562	278	88	517	699	278	81	479	789	527	92	1240	227	136	39	280	144	113	44	204	117	116	25	129	216	159	32	457	570	319	428	415	431	315	334	431	403	314	448	347	417	396
NCIH510	ACH-000871	SIDM00927	Lung	6102	3924	1525	4201	8739	7587	1951	7495	4410	3796	1191	2991	5254	5824	952	5886	1812	914	453	1179	1551	1352	570	1455	1064	978	498	830	2182	1605	358	2769	1894	934	201	1316	2349	1876	290	2661	1057	897	220	1078	2424	1864
NCIH520	ACH-000395	SIDM01130	Lung	993	564	213	615	1102	931	275	841	730	559	260	497	969	938	211	1048	445	252	109	360	441	332	148	381	239	222	111	216	779	530	98	1109	793	380	160	571	781	658	220	797	516	463	173	478	1400	920
NCIH522	ACH-000343	SIDM00116	Lung	931	526	198	617	1178	840	225	943	794	534	162	615	914	862	155	1198	279	151	61	237	227	169	72	245	154	132	41	134	303	215	54	413	441	223	106	327	564	390	152	511	307	259	94	253	722	481
NCIH524	ACH-000816	SIDM01129	Lung	1512	969	351	946	2257	1588	410	1699	1290	917	282	973	1623	1461	256	1866	445	213	75	294	358	276	96	342	248	222	105	187	464	368	73	605	698	374	103	496	698	625	155	914	471	420	138	464	736	670
NCIH526	ACH-000767	SIDM01128	Lung	1944	1132	401	1091	2299	1564	378	1697	1751	1176	333	1090	1536	1562	269	1629	717	320	181	519	562	375	150	542	377	326	130	344	783	500	132	981	943	463	194	662	995	714	187	1160	826	562	196	613	1081	829
NCIH596	ACH-000628	SIDM01127	Lung	678	440	136	440	757	634	178	662	441	390	134	353	867	679	117	791	219	114	49	213	219	164	57	227	144	105	40	126	1736	483	65	1995	399	201	141	351	495	371	145	443	291	242	110	269	2478	763
NCIH650	ACH-000945	SIDM01124	Lung	8625	5881	2347	5533	13852	12342	3245	11964	6034	5186	1694	4005	7896	8873	1375	8270	2604	1258	649	1591	2562	2150	960	2357	1601	1539	671	1272	3992	2653	588	4917	3032	1605	337	1983	3800	3107	505	4305	1678	1377	288	1643	4834	3136
NCIH661	ACH-000853	SIDM01122	Lung	4476	2702	1174	3009	6199	4943	1447	4858	3063	2554	925	2008	3752	3898	655	3877	1266	539	275	760	993	799	362	867	735	650	289	502	1105	872	206	1309	1432	687	204	889	1661	1282	227	1845	771	603	177	757	1329	1115
NCIH69	ACH-000358	SIDM01121	Lung	1229	745	334	783	1600	1193	340	1196	1056	754	241	617	1137	1149	205	1190	408	190	89	324	274	247	120	353	262	235	95	187	402	344	73	572	686	336	151	408	639	550	163	662	503	396	148	429	680	614
NCIH747	ACH-000403	SIDM00778	Bowel	317	171	42	213	299	161	45	303	338	147	41	279	468	242	56	850	121	62	24	149	77	59	19	95	41	64	12	80	261	131	33	445	307	154	220	212	244	210	193	259	229	229	230	225	482	340
NCIH82	ACH-000355	SIDM01131	Lung	649	454	151	398	775	593	149	561	467	372	137	295	525	528	101	516	216	126	57	168	165	155	50	194	127	129	37	103	236	192	30	357	369	229	99	297	388	308	106	403	277	248	92	237	374	335
NCIH838	ACH-000416	SIDM01150	Lung	3241	1917	717	2282	4150	3386	928	3539	2131	1799	570	1493	2746	2847	436	3061	880	398	187	658	662	535	239	679	456	424	146	401	1285	744	168	1600	1248	589	221	813	1383	1013	229	1421	695	573	221	635	1977	1150
NCIH841	ACH-000292	SIDM01134	Lung	788	490	197	438	758	574	177	627	553	425	140	352	561	578	113	660	286	161	68	282	243	197	76	293	162	158	48	179	334	271	50	581	518	317	135	430	532	583	131	728	393	355	138	344	628	493
NCIH889	ACH-000297	SIDM01739	Lung	1096	590	255	637	1329	974	251	981	883	610	194	561	976	932	167	1015	431	202	112	334	338	307	87	367	225	217	89	207	469	308	69	618	599	381	138	464	619	473	160	602	436	408	111	358	629	601
NCIN87	ACH-000427	SIDM01147	Esophagus/Stomach	292	179	44	185	234	150	49	234	259	130	50	184	285	197	40	446	142	98	29	169	111	111	34	159	70	70	22	110	331	212	53	560	405	240	222	314	386	337	243	364	274	245	260	293	761	449
NIHOVCAR3	ACH-000001	SIDM00105	Ovary/Fallopian Tube	177	171	34	134	161	117	34	159	162	109	39	132	220	134	35	253	92	72	44	123	89	76	47	113	50	42	22	60	126	91	26	214	342	214	149	265	250	228	141	303	187	230	141	219	312	292
NUGC3	ACH-000911	SIDM00572	Esophagus/Stomach	447	431	129	847	1437	1682	357	5974	398	366	129	905	447	563	101	2140	253	122	52	276	131	135	46	195	120	122	26	154	164	138	39	294	3680	1392	857	1967	1177	1188	732	1520	3956	3103	1264	2923	1121	1125
NUGC4	ACH-000674	SIDM00570	Esophagus/Stomach	405	286	68	281	284	194	62	298	368	195	63	279	347	260	63	579	201	115	37	213	175	171	59	210	120	98	24	137	190	177	46	382	639	378	309	579	448	381	297	588	354	348	261	395	496	449
OAW42	ACH-000704	SIDM00480	Ovary/Fallopian Tube	234	189	29	158	225	139	30	233	215	216	34	150	250	234	37	448	176	94	39	184	121	105	39	160	85	163	13	96	242	161	24	395	294	179	172	230	245	254	128	287	237	198	125	248	307	287
OCUM1	ACH-000247	SIDM00568	Esophagus/Stomach	362	287	68	212	286	165	52	237	417	205	96	293	387	284	68	591	176	101	53	180	122	158	53	181	89	94	20	121	174	150	33	307	593	339	376	410	529	429	365	589	382	373	316	403	638	676
OE19	ACH-000679	SIDM00479	Esophagus/Stomach	435	345	80	283	307	233	66	281	400	280	76	272	428	323	74	548	280	159	58	290	167	172	54	231	134	152	37	190	422	252	61	682	785	495	448	559	588	515	487	675	498	459	419	467	894	669
ONS76	ACH-000776	SIDM00567	CNS/Brain	538	325	81	301	386	298	51	360	258	231	55	221	410	416	43	620	381	273	63	422	244	271	49	390	147	171	23	182	415	407	57	857	1093	666	363	814	651	507	267	691	483	512	212	467	800	812
OPM2	ACH-000024	SIDM00457	Lymphoid	593	385	84	391	478	362	94	431	583	319	84	428	542	461	81	885	288	201	51	318	205	225	44	294	157	177	34	182	263	266	57	510	943	491	246	611	781	610	329	697	592	508	245	541	1043	841
OSRC2	ACH-000159	SIDM00239	Kidney	291	240	65	149	224	195	46	188	213	183	64	143	250	207	50	274	197	120	42	181	139	154	54	195	88	89	28	107	173	154	39	285	573	357	240	388	418	367	272	499	336	330	219	339	437	413
OV56	ACH-000091	SIDM00475	Ovary/Fallopian Tube	99	118	22	85	83	62	27	74	114	79	33	70	93	93	21	141	79	48	24	71	39	47	42	66	29	53	22	55	76	57	21	134	209	114	134	143	146	121	117	175	117	125	122	143	182	151
OV7	ACH-000688	SIDM00474	Ovary/Fallopian Tube	185	146	36	116	99	78	30	87	112	85	48	78	144	118	29	174	112	72	33	123	65	75	39	109	51	45	14	66	105	101	19	187	340	209	171	220	210	202	158	258	190	161	166	189	284	224
OV90	ACH-000291	SIDM01141	Ovary/Fallopian Tube	185	201	43	125	145	130	33	140	191	160	53	115	183	147	33	237	161	84	28	148	88	124	37	124	57	77	21	91	153	136	27	270	491	246	255	339	319	274	244	347	259	254	218	287	386	332
OVCAR4	ACH-000617	SIDM00092	Ovary/Fallopian Tube	281	230	40	243	264	206	39	187	176	167	40	127	229	247	45	267	198	115	67	198	168	154	56	231	103	114	46	156	303	204	50	520	350	222	142	336	225	220	151	341	213	200	125	254	307	246
OVCAR8	ACH-000696	SIDM00090	Ovary/Fallopian Tube	558	398	82	372	486	368	64	376	352	248	67	323	479	391	51	629	463	235	79	440	311	260	60	419	213	182	42	291	495	357	61	740	534	290	150	480	474	395	153	520	431	370	119	378	537	509
OVK18	ACH-000947	SIDM00238	Ovary/Fallopian Tube	700	566	116	799	1510	1988	469	6279	632	516	169	995	651	663	111	1863	428	216	83	478	195	200	91	300	158	311	61	286	353	290	70	725	4165	1688	1223	2201	1458	1686	1116	1896	4329	4641	1746	3684	1966	1938
OVSAHO	ACH-000409	SIDM01377	Ovary/Fallopian Tube	243	252	78	161	210	207	58	210	210	228	79	135	196	244	45	250	164	103	60	187	162	152	49	240	107	132	23	151	208	184	35	429	481	309	231	366	399	487	279	564	355	341	232	364	496	566
PANC0327	ACH-000139	SIDM01138	Pancreas	159	144	26	97	107	62	19	79	93	82	24	60	114	111	19	169	71	45	19	74	62	53	20	96	33	43	10	46	137	76	25	211	274	152	205	188	193	156	137	223	148	166	158	123	281	217
PANC1	ACH-000164	SIDM00610	Pancreas	241	141	32	134	203	100	41	180	254	89	39	188	239	172	33	394	104	57	20	97	64	61	20	104	58	48	18	68	115	76	12	198	279	181	149	223	245	185	156	255	179	152	112	165	247	212
PANC1005	ACH-000060	SIDM01135	Pancreas	174	115	34	104	173	84	39	152	201	86	28	158	226	128	29	310	73	50	22	79	41	59	10	61	37	34	6	48	88	63	13	135	233	126	150	170	171	166	135	176	156	158	160	153	220	187
PATU8988T	ACH-000023	SIDM00453	Pancreas	354	166	30	187	227	125	39	162	195	118	45	131	267	189	38	388	150	103	31	158	101	100	30	111	81	87	16	86	180	121	20	297	421	227	168	335	350	260	179	315	250	190	157	214	369	337
PC14	ACH-000030	SIDM00237	Lung	516	360	93	348	549	278	88	518	448	270	81	298	587	377	65	828	261	205	55	266	198	204	58	297	125	129	41	158	400	298	43	666	770	451	251	597	745	642	297	709	537	464	241	506	1117	962
PC3	ACH-000090	SIDM00088	Prostate	226	134	29	122	149	118	32	154	132	92	27	114	154	164	24	230	97	62	23	93	80	65	21	96	35	53	14	56	109	99	27	235	260	152	143	220	223	198	131	270	160	171	125	181	306	291
PLCPRF5	ACH-001318	SIDM01318	Liver	1844	1741	1035	1861	1655	2049	940	1391	3608	8251	3783	5497	1321	3506	790	1895	421	291	116	340	327	493	144	398	403	755	410	416	412	498	117	616	842	673	305	667	579	590	312	718	1123	2433	583	1576	719	887
QGP1	ACH-000347	SIDM00360	Pancreas	493	366	66	321	398	275	75	309	360	204	72	199	454	384	56	654	213	147	58	299	170	204	59	238	101	115	25	138	320	251	51	563	781	706	334	634	818	898	354	1048	480	588	327	571	1538	1884
REC1	ACH-000068	SIDM01773	Lymphoid	178	174	27	138	171	122	39	169	228	112	47	167	158	138	30	300	120	85	19	118	88	81	37	116	57	63	15	80	119	71	24	195	362	225	217	281	278	248	208	312	238	191	174	247	273	248
RERFGC1B	ACH-000144	SIDM00358	Esophagus/Stomach	321	262	61	176	262	196	66	333	249	173	65	197	333	236	55	579	183	106	53	190	132	131	42	192	86	90	29	122	582	206	64	751	536	336	263	405	422	347	285	453	359	312	250	374	904	517
RERFLCMS	ACH-000062	SIDM00355	Lung	343	294	72	208	358	275	81	314	218	240	80	170	252	253	49	356	164	113	56	183	159	170	63	206	114	89	46	134	212	205	32	342	498	324	245	382	448	341	244	459	295	271	192	331	418	379
RKN	ACH-000505	SIDM00353	Soft Tissue	199	197	96	124	173	136	53	158	180	129	63	95	176	184	41	263	153	106	44	174	118	139	31	155	65	96	24	95	181	150	52	307	445	278	219	345	379	286	239	429	280	246	220	299	370	343
RKO	ACH-000943	SIDM01090	Bowel	1538	1010	180	1409	2698	3545	645	8968	1826	1365	285	2653	1548	1474	266	3688	801	469	120	961	411	343	123	531	379	838	93	550	570	548	95	1394	5471	2861	2152	3193	2610	2918	1861	2840	7044	8151	3805	6406	3241	2982
RL952	ACH-000965	SIDM01088	Uterus	792	481	100	682	1438	1909	409	4972	567	423	109	836	688	624	115	1667	621	264	93	719	207	146	136	221	232	284	70	396	324	222	45	598	7621	1717	3283	3659	2060	1562	2619	2230	8495	4622	3776	6209	2706	1644
RMGI	ACH-000719	SIDM00352	Ovary/Fallopian Tube	264	313	76	187	291	198	73	240	249	221	84	185	307	263	52	438	185	121	52	229	163	149	62	205	98	136	34	131	258	186	54	458	620	365	271	407	476	427	277	571	390	393	241	381	558	471
RPMI7951	ACH-000348	SIDM01087	Skin	166	115	20	106	428	141	63	245	137	84	20	68	146	135	18	214	93	50	15	103	70	84	30	88	41	45	19	75	91	97	28	169	258	483	109	310	1124	1380	137	1205	149	384	80	331	2660	4454
RPMI8226	ACH-000817	SIDM00087	Lymphoid	652	284	63	345	421	269	75	398	443	233	66	310	584	435	69	843	283	156	58	264	206	213	62	282	135	149	42	158	724	369	86	1130	557	364	218	489	871	1307	260	1484	327	416	195	406	2402	2189
RT112	ACH-000473	SIDM00402	Bladder/Urinary Tract	156	121	23	115	121	77	24	93	138	83	34	92	281	179	34	265	107	56	23	126	68	62	25	105	64	46	14	63	858	233	73	1194	250	162	132	182	236	223	152	296	160	195	126	205	1055	337
RVH421	ACH-000614	SIDM00401	Skin	195	129	19	107	568	163	79	365	143	95	18	89	191	194	44	304	107	74	30	120	102	75	23	139	50	64	14	62	132	104	19	283	268	627	102	427	1675	2337	193	2097	147	471	98	460	4060	6560
SBC5	ACH-000670	SIDM00368	Lung	988	707	276	636	1198	919	267	887	753	660	245	527	894	857	179	946	401	219	84	327	350	320	118	402	225	223	65	241	413	364	74	679	879	557	258	641	984	982	318	1112	614	583	269	561	1186	1321
SCABER	ACH-000839	SIDM00032	Bladder/Urinary Tract	873	224	89	417	492	212	90	396	603	207	76	354	558	308	102	822	185	117	39	203	138	131	41	187	104	87	29	149	890	331	82	1249	553	329	271	398	467	390	290	500	378	378	251	443	1140	517
SCC25	ACH-000188	SIDM01082	Head and Neck	193	125	32	123	169	115	42	190	165	129	39	109	186	157	30	286	129	70	23	149	77	66	28	139	60	56	11	91	221	125	23	453	284	179	154	180	209	193	144	269	224	200	119	204	392	237
SCC4	ACH-000238	SIDM01081	Head and Neck	401	151	69	175	329	147	75	243	523	200	61	255	282	193	50	418	93	81	22	159	80	55	33	148	55	69	12	78	210	128	37	438	264	182	118	214	244	207	139	292	224	221	125	231	435	335
SCLC21H	ACH-000659	SIDM00029	Lung	2126	1369	560	1337	3220	2699	722	2491	1496	1499	482	1023	1970	2296	394	2120	761	318	196	611	706	557	223	621	485	429	169	377	788	756	156	1030	976	484	181	646	1065	898	246	1179	678	521	159	563	961	783
SF295	ACH-000376	SIDM00084	CNS/Brain	318	180	24	228	277	170	37	313	273	176	48	279	339	257	28	574	159	103	22	211	95	111	17	162	69	66	12	76	193	152	18	351	335	165	234	223	259	200	175	228	183	167	169	186	272	248
SH10TC	ACH-000764	SIDM01343	Esophagus/Stomach	1348	812	101	1391	2270	1385	100	3066	1192	731	97	1246	1800	1165	87	2594	480	269	99	564	400	378	86	679	306	273	57	454	584	485	69	1116	1672	933	292	1272	1237	876	293	1680	1258	878	235	1145	1932	1689
SHP77	ACH-000790	SIDM01078	Lung	2863	1615	562	1723	3523	2727	720	2842	1915	1476	500	1282	2280	2240	387	2721	958	476	221	746	741	637	216	815	484	421	158	477	917	739	142	1263	1436	707	220	1167	1638	1345	285	1648	921	738	247	797	1574	1573
SKCO1	ACH-000400	SIDM01096	Bowel	331	214	33	209	262	188	38	281	330	180	52	224	357	264	48	609	172	100	34	218	112	125	22	164	91	94	22	122	163	131	24	306	505	279	242	393	455	454	237	537	294	338	240	327	596	664
SKHEP1	ACH-000361	SIDM01110	Liver	101	91	16	69	89	61	12	72	65	54	21	45	85	78	17	116	63	46	16	60	41	40	18	57	21	23	9	34	70	72	9	115	158	112	79	107	116	138	78	163	131	110	75	101	239	204
SKLMS1	ACH-000145	SIDM01109	Soft Tissue	109	105	25	85	82	47	15	71	64	74	17	55	88	81	25	127	75	44	14	77	47	53	11	89	33	44	12	52	158	118	19	270	242	117	90	175	161	153	99	204	127	102	96	144	204	209
SKLU1	ACH-000309	SIDM01108	Lung	1210	677	248	854	1458	1131	308	1286	849	655	179	631	1669	1243	211	1549	329	179	50	307	288	217	103	376	169	165	47	184	3953	884	188	4664	614	294	146	422	898	519	147	737	422	310	114	370	7996	1946
SKMEL2	ACH-001190	SIDM00082	Skin	258	236	33	203	572	603	117	1283	219	245	43	331	284	406	46	568	130	117	22	188	82	114	41	117	65	142	22	89	150	150	31	362	1137	2304	233	1540	3659	5061	384	3960	1173	2551	347	2008	9060	15663
SKMEL24	ACH-000822	SIDM01106	Skin	201	146	35	126	294	185	39	324	120	93	37	86	219	310	36	298	117	91	34	149	100	113	54	152	50	79	21	71	138	154	38	291	338	1354	117	657	3935	5232	392	4049	215	937	116	700	7616	15975
SKMEL30	ACH-000810	SIDM00392	Skin	290	200	29	171	503	206	73	331	205	128	34	118	278	274	47	367	198	140	42	215	157	142	52	219	79	112	29	116	225	225	46	407	506	1274	149	645	3129	4079	349	3470	286	867	127	815	7206	12528
SKMEL5	ACH-000730	SIDM00080	Skin	112	116	15	72	174	87	34	114	76	64	21	42	113	176	23	125	88	60	27	85	60	53	44	82	39	65	16	51	85	101	19	209	213	1577	98	668	4470	5488	342	4774	141	1079	75	1030	12040	20333
SKMES1	ACH-000665	SIDM01103	Lung	1978	1356	487	1233	3112	2530	649	2455	1365	1199	387	905	1751	1989	312	1829	668	327	127	509	664	590	201	620	420	356	150	318	639	572	106	981	863	446	151	569	1074	829	202	1162	536	470	149	480	847	771
SKNAS	ACH-000260	SIDM01101	Peripheral Nervous System	292	233	45	217	330	185	49	241	371	188	50	236	306	252	32	482	149	108	28	168	115	146	45	170	87	92	19	95	139	119	26	222	415	300	187	386	339	353	164	433	295	302	143	319	326	317
SKOV3	ACH-000811	SIDM00079	Ovary/Fallopian Tube	207	183	28	235	300	364	78	955	189	212	38	276	259	236	28	461	124	78	31	150	64	75	42	122	67	91	23	80	463	157	49	596	927	425	244	734	453	463	220	628	905	924	353	1090	929	620
SKUT1	ACH-000939	SIDM01113	Uterus	356	379	52	340	705	1317	233	3061	333	321	100	584	269	392	71	858	267	152	44	320	118	138	51	166	97	172	25	167	162	158	37	330	3456	1238	3545	1485	990	1010	2814	1137	3968	3647	3858	3026	1199	1108
SNGM	ACH-000974	SIDM00373	Uterus	307	407	81	719	1483	2388	402	8449	319	420	121	1009	304	462	83	1579	363	166	70	559	120	154	95	187	141	219	35	275	164	175	28	422	5083	1752	2193	3240	1387	1445	1943	1818	5681	4303	2475	5088	1249	1063
SNU1	ACH-000932	SIDM01146	Esophagus/Stomach	706	591	120	863	1517	2188	436	6311	680	695	176	1494	624	724	123	2065	394	271	84	447	187	231	70	271	181	284	53	233	369	278	66	697	3617	1724	1882	2189	1327	1625	1683	1581	4178	5064	3012	3797	1434	1501
SNU119	ACH-000635	SIDM01771	Ovary/Fallopian Tube	665	562	91	433	581	507	73	490	458	439	87	323	535	487	81	605	374	233	119	358	267	286	82	358	166	241	44	285	581	347	71	940	762	456	272	599	504	524	266	728	497	526	242	503	908	595
SNU16	ACH-000581	SIDM01145	Esophagus/Stomach	189	168	51	123	133	101	32	123	174	119	36	118	189	126	27	292	141	77	28	147	92	98	40	155	64	65	11	84	177	112	29	270	454	261	267	334	301	257	239	354	255	245	245	268	341	282
SNU182	ACH-000483	SIDM01151	Liver	352	268	76	182	220	167	52	174	276	186	86	178	280	254	63	387	186	119	47	182	136	147	52	216	98	97	20	136	218	184	37	397	519	343	243	408	404	359	284	517	355	343	224	361	441	403
SNU387	ACH-000478	SIDM01180	Liver	335	296	76	248	321	266	62	266	273	224	93	188	295	272	52	390	200	150	26	201	161	161	53	222	98	112	26	141	197	159	40	350	507	338	233	416	416	324	266	482	315	306	222	345	381	395
SNU407	ACH-000955	SIDM00214	Bowel	482	529	121	703	1957	2926	554	8263	471	724	182	1542	485	686	97	1677	407	252	65	490	165	210	95	245	167	328	57	254	278	236	60	564	4400	2006	3535	2143	1554	1930	3057	1748	5252	6688	4782	4506	1615	1767
SNU423	ACH-000493	SIDM01199	Liver	305	262	68	199	257	277	65	216	215	197	72	176	276	261	44	321	195	122	35	223	134	163	46	203	87	113	27	110	155	162	35	299	579	335	218	417	441	393	256	519	334	305	214	366	453	395
SNU449	ACH-000420	SIDM01194	Liver	461	352	87	334	428	370	90	386	306	293	86	245	360	391	77	492	234	126	48	240	149	186	75	271	120	121	32	140	183	204	46	456	650	374	288	451	514	460	269	646	442	389	209	450	502	440
SNU475	ACH-000422	SIDM01196	Liver	410	328	61	266	402	351	78	420	295	252	84	231	468	368	51	597	211	122	51	267	156	174	57	266	121	139	22	154	220	219	50	428	587	348	225	464	510	425	262	584	402	405	221	451	492	452
SNUC2A	ACH-000967	SIDM00780	Bowel	809	715	107	1262	2709	3851	652	12751	850	912	195	2468	850	1065	138	3723	533	265	60	536	196	216	68	267	182	356	58	318	276	265	49	604	7256	2950	3780	3119	2113	2445	3134	2351	8396	8837	5214	6208	2083	2157
SUIT2	ACH-000652	SIDM00371	Pancreas	654	372	67	405	609	362	89	988	531	279	93	467	839	550	87	1694	263	164	41	280	182	197	56	309	146	119	22	174	387	302	35	735	704	533	350	648	1017	884	358	1269	484	455	321	582	1925	2136
SUSA	ACH-001668	SIDM01833	Testis	402	294	86	236	252	223	71	198	310	193	91	131	291	231	51	367	320	189	80	273	209	180	62	275	134	133	42	170	308	211	72	439	872	490	350	578	646	604	351	726	468	470	314	454	704	802
SW1271	ACH-000890	SIDM01156	Lung	5250	3466	1402	3554	7944	7237	1890	6662	3698	3506	1246	2780	4796	5234	820	4990	1484	750	327	1041	1356	1137	471	1262	951	927	407	743	1565	1367	319	2291	1872	875	196	1142	2352	1641	303	2525	1023	833	162	910	1783	1584
SW1783	ACH-000883	SIDM01164	CNS/Brain	181	136	27	100	105	96	26	93	87	77	29	72	116	96	14	126	121	48	23	99	46	54	15	97	39	49	12	55	83	79	19	148	363	185	2584	254	234	209	2031	261	182	158	1685	168	232	211
SW1990	ACH-000155	SIDM01165	Pancreas	287	178	49	186	253	148	31	209	253	124	37	207	306	198	38	453	141	95	22	152	95	97	13	121	62	60	17	72	162	100	24	257	390	203	192	231	267	224	182	235	207	206	183	209	288	240
SW48	ACH-000958	SIDM00837	Bowel	989	678	110	1048	2136	2604	522	7894	1104	732	156	1606	1017	984	145	2940	585	253	78	570	257	221	111	302	210	365	51	308	378	284	52	697	9205	4076	2165	5256	4145	5484	2108	5298	8680	8795	3646	7335	3511	5053
SW480	ACH-000842	SIDM00840	Bowel	880	486	79	585	764	548	104	714	795	462	70	722	745	632	99	1251	351	201	51	323	294	238	57	329	171	166	36	194	375	280	53	694	2964	1398	376	1724	2306	1239	342	1257	1357	824	373	589	1782	1690
SW579	ACH-000163	SIDM01167	Head and Neck	160	120	40	85	113	74	20	93	93	75	26	84	96	95	19	137	96	57	12	93	62	87	30	91	57	36	12	52	108	107	24	171	365	178	116	272	273	166	109	216	177	161	95	173	251	217
SW900	ACH-000669	SIDM01158	Lung	2576	1596	578	1832	3329	2788	699	2912	1626	1449	473	1218	2082	2220	333	2341	701	310	97	522	532	391	150	547	391	384	133	378	699	520	128	970	1029	430	151	664	1060	697	177	1067	523	408	139	479	939	791
SW948	ACH-000680	SIDM00832	Bowel	1071	577	101	766	1083	606	131	836	936	407	76	754	1206	874	111	1760	383	258	59	664	247	198	58	358	158	284	45	258	564	352	56	1340	1056	469	330	680	774	411	328	589	503	400	325	371	852	618
T24	ACH-000018	SIDM01184	Bladder/Urinary Tract	169	108	24	110	150	94	30	127	149	112	24	91	238	158	42	267	88	54	18	94	69	68	23	86	40	62	12	68	857	232	48	1068	260	201	115	204	280	283	139	360	210	264	122	280	1135	445
T47D	ACH-000147	SIDM00097	Breast	235	186	39	151	209	116	27	149	163	106	24	167	295	205	43	366	91	68	14	110	92	72	23	93	62	64	12	60	390	146	30	591	233	170	99	214	207	201	97	243	211	193	100	199	816	423
T84	ACH-000381	SIDM00782	Bowel	1141	541	106	717	637	426	84	626	850	356	77	641	796	637	93	1353	387	237	65	429	243	256	56	366	177	173	23	253	523	397	71	881	600	323	281	545	495	448	286	556	403	405	299	429	631	606
TE1	ACH-000647	SIDM00369	Esophagus/Stomach	626	395	99	336	594	356	89	437	533	288	94	312	655	481	94	838	372	236	70	399	289	254	71	364	154	168	51	246	634	399	67	967	785	466	262	616	765	719	328	758	486	498	262	514	1095	1072
TE11	ACH-000488	SIDM00348	Esophagus/Stomach	396	267	85	231	421	254	76	357	396	242	83	287	446	332	69	600	250	172	56	302	143	155	67	286	119	125	37	162	492	287	60	840	817	402	275	521	591	477	292	612	456	416	255	431	875	707
TE5	ACH-000408	SIDM00347	Esophagus/Stomach	559	392	97	333	360	251	60	287	484	286	79	290	613	434	89	633	358	184	76	387	281	240	94	406	186	159	38	238	1832	518	139	2247	759	482	310	627	730	725	319	822	535	496	316	524	2891	1341
THP1	ACH-000146	SIDM01172	Myeloid	240	211	57	134	171	176	51	151	216	172	61	140	205	189	41	308	156	116	45	179	111	131	46	176	85	99	27	104	165	146	41	309	620	318	283	455	472	366	354	494	330	369	286	372	454	474
U251MG	ACH-000232	SIDM00111	CNS/Brain	215	145	31	149	171	122	33	171	176	104	23	144	210	177	21	316	132	71	24	113	76	82	22	117	61	51	17	77	100	95	12	200	378	221	135	243	402	333	116	417	222	206	104	217	478	567
U2OS	ACH-000364	SIDM01191	Bone	481	185	43	249	362	189	57	297	403	153	60	322	476	302	71	774	208	162	48	206	167	134	33	200	123	112	23	130	302	206	44	527	444	236	104	364	447	377	117	475	287	216	73	227	648	616
U87MG	ACH-000075	SIDM01189	CNS/Brain	154	118	25	88	125	102	29	125	118	83	22	76	167	111	31	188	112	51	16	87	75	56	18	73	39	46	20	52	87	68	17	154	270	153	188	187	252	224	129	270	154	166	132	167	303	257
UACC257	ACH-000579	SIDM00108	Skin	176	128	30	99	379	136	66	212	127	77	27	79	251	237	31	197	124	90	38	122	99	91	55	91	41	67	25	85	131	130	43	252	306	1047	137	518	2550	3263	243	2607	211	721	113	566	4585	10684
UACC812	ACH-000568	SIDM01187	Breast	256	259	52	169	236	201	55	201	219	212	67	162	260	219	64	350	192	108	56	204	130	161	63	190	89	131	31	122	333	215	51	477	485	346	237	399	388	381	240	498	337	370	232	379	610	478
UACC893	ACH-000554	SIDM01186	Breast	272	187	51	174	251	144	35	184	158	138	27	138	386	256	32	476	229	94	37	194	146	113	51	176	76	76	18	135	1076	397	50	1322	351	175	88	243	273	194	79	288	203	164	91	210	1061	479
UWB1289	ACH-001418	SIDM00815	Ovary/Fallopian Tube	273	249	45	178	243	202	44	199	199	179	36	161	246	207	44	293	192	111	38	228	148	139	51	221	98	92	22	145	225	194	31	458	380	222	130	299	270	250	133	376	281	267	148	240	346	279
VMCUB1	ACH-000545	SIDM00414	Bladder/Urinary Tract	358	229	33	228	352	226	61	380	317	190	37	261	947	509	119	850	251	108	44	253	244	126	34	269	95	99	26	154	4461	1109	207	5442	493	309	158	420	618	396	176	593	379	310	129	317	5207	1409
WM2664	ACH-001239	SIDM00979	Skin	283	150	28	167	1147	243	163	622	194	132	35	123	293	290	47	378	131	78	17	137	91	93	37	100	58	56	16	72	125	135	23	224	384	913	143	627	2292	2872	230	2402	177	605	108	535	4766	8323
ZR751	ACH-000097	SIDM00314	Breast	175	172	29	156	168	137	29	188	140	103	26	128	283	165	31	361	66	53	16	86	70	71	22	100	61	52	14	58	399	130	27	564	252	164	104	225	222	210	107	288	195	178	79	222	1296	475
[truncated: 99 more columns]
