# Supplementary material for: Pan-Cancer Analysis of Homologous Recombination Deficiency in Cell Lines
Source: Cancer Res Commun. 2024 Dec 6;4(12):3084–98. doi: 10.1158/2767-9764.CRC-24-0316 (PMC11621922; doi:10.1158/2767-9764.CRC-24-0316)
Supplement: Table S2 — CHORD predictions for cell lines. [file crc-24-0316_table_s2_suppst2.xlsx]

## Sheet: table_s2
Supplementary Table S2. CHORD predictions for cell lines
cell_line	DepMap_ID	Sanger_ID	tissue	p_BRCA1	p_BRCA2	p_hrd	hr_status	hrd_type	remarks_hr_status	remarks_hrd_type	p_BRCA1.5%	p_BRCA1.50%	p_BRCA1.95%	p_BRCA2.5%	p_BRCA2.50%	p_BRCA2.95%	p_hrd.5%	p_hrd.50%	p_hrd.95%
22RV1	ACH-000956	SIDM00499	Prostate	0	0	0	HR_proficient	none	Has MSI (>10000 indel.rep)		0	0	0	0	0	0	0	0	0
2313287	ACH-000948	SIDM00980	Esophagus/Stomach	0.002	0	0.002	HR_proficient	none	Has MSI (>10000 indel.rep)		0	0	0.002	0	0	0	0	0	0.002
5637	ACH-000905	SIDM00807	Bladder/Urinary Tract	0	0	0	HR_proficient	none			0	0	0.0001	0	0	0.0021	0	0	0.004
59M	ACH-000520	SIDM01528	Ovary/Fallopian Tube	0.004	0.004	0.008	HR_proficient	none			0	0.004	0.0101	0.0019	0.006	0.0162	0.0038	0.011	0.0182
647V	ACH-000896	SIDM00983	Bladder/Urinary Tract	0.024	0.004	0.028	HR_proficient	none			0.012	0.021	0.0326	0.002	0.004	0.0042	0.0159	0.024	0.0366
769P	ACH-000411	SIDM00803	Kidney	0.048	0	0.048	HR_proficient	none			0	0.044	0.0833	0	0	0	0	0.044	0.0833
786O	ACH-000649	SIDM00125	Kidney	0.026	0.008	0.034	HR_proficient	none			0.0078	0.018	0.0716	0	0.01	0.0221	0.0136	0.033	0.0814
8305C	ACH-001306	SIDM00997	Thyroid	0	0	0	HR_proficient	none			0	0.002	0.004	0	0	0.0041	0	0.002	0.0061
A101D	ACH-000008	SIDM00801	Skin	0	0	0	HR_proficient	none			0	0	0.0261	0	0	0.0126	0	0	0.0387
A204	ACH-000201	SIDM00798	Soft Tissue	0	0	0	HR_proficient	none			0	0.004	0.068	0	0	0.0102	0.0019	0.004	0.0725
A2058	ACH-000788	SIDM00797	Skin	0	0	0	HR_proficient	none			0	0.002	0.0483	0	0	0.0208	0	0.002	0.0691
A2780	ACH-000657	SIDM00210	Ovary/Fallopian Tube	0	0.006	0.006	HR_proficient	none			0	0	0.0041	0.0019	0.004	0.006	0.0019	0.006	0.0082
A375	ACH-000219	SIDM00795	Skin	0	0	0	HR_proficient	none			0	0	0.0021	0	0	0	0	0	0.0021
A3KAW	ACH-000697	SIDM00495	Lymphoid	0	0	0	HR_proficient	none			0	0	0.004	0	0	0.002	0	0.001	0.004
A549	ACH-000681	SIDM00903	Lung	0	0	0	HR_proficient	none			0	0	0	0	0	0.0041	0	0	0.0041
A704	ACH-000429	SIDM00849	Kidney	0.018	0.072	0.09	HR_proficient	none			0.0039	0.02	0.0467	0.0213	0.07	0.1145	0.0252	0.107	0.1451
ABC1	ACH-000528	SIDM00494	Lung	0.004	0.004	0.008	HR_proficient	none			0.002	0.004	0.0118	0	0.004	0.0101	0.004	0.008	0.018
ACHN	ACH-000046	SIDM00123	Kidney	0.006	0.024	0.03	HR_proficient	none			0	0.008	0.033	0.0019	0.026	0.0529	0.0019	0.041	0.0764
AGS	ACH-000880	SIDM00850	Esophagus/Stomach	0.004	0	0.004	HR_proficient	none			0	0.001	0.004	0	0	0.0021	0	0.002	0.004
AN3CA	ACH-000940	SIDM00901	Uterus	0	0.004	0.004	HR_proficient	none	Has MSI (>10000 indel.rep)		0	0	0.002	0	0	0.002	0	0	0.0021
AU565	ACH-000248	SIDM00898	Breast	0.002	0.008	0.01	HR_proficient	none			0	0	0.0021	0	0.004	0.008	0	0.006	0.0101
BFTC909	ACH-000792	SIDM00988	Kidney	0.108	0.07	0.178	HR_proficient	none			0.0495	0.125	0.3953	0.0179	0.078	0.1793	0.0675	0.2	0.5828
BT20	ACH-000536	SIDM00893	Breast	0.002	0.002	0.004	HR_proficient	none			0.0019	0.002	0.0061	0	0	0.002	0.0019	0.004	0.0062
BT474	ACH-000927	SIDM00963	Breast	0	0	0	HR_proficient	none			0	0	0	0	0	0	0	0	0
BT483	ACH-000818	SIDM00892	Breast	0	0	0	HR_proficient	none			0	0	0.0001	0	0.002	0.0041	0	0.002	0.0041
C2BBE1	ACH-000009	SIDM01233	Bowel	0.022	0.002	0.024	HR_proficient	none			0.014	0.022	0.0641	0	0.002	0.004	0.014	0.026	0.0661
CAKI1	ACH-000433	SIDM00941	Kidney	0	0	0	HR_proficient	none			0	0.002	0.008	0	0	0.0062	0	0.002	0.0142
CAL120	ACH-000212	SIDM00940	Breast	0.026	0.004	0.03	HR_proficient	none			0	0.026	0.122	0	0.015	0.1876	0	0.035	0.2925
CAL27	ACH-000832	SIDM00937	Head and Neck	0	0	0	HR_proficient	none			0	0	0.0026	0	0.001	0.0068	0	0.002	0.0075
CAL51	ACH-000856	SIDM00933	Breast	0	0.004	0.004	HR_proficient	none	Has MSI (>10000 indel.rep)	<30 SVs	0	0	0.0088	0	0.002	0.0062	0	0.002	0.0108
CAL54	ACH-000457	SIDM00932	Kidney	0	0	0	HR_proficient	none			0	0	0.0001	0	0	0.0041	0	0	0.006
CAL851	ACH-000857	SIDM00928	Breast	0.598	0.142	0.74	HR_deficient	BRCA1_type			0.5479	0.598	0.6342	0.0757	0.137	0.1845	0.6218	0.734	0.7627
CALU1	ACH-000511	SIDM01545	Lung	0	0	0	HR_proficient	none			0	0	0.0387	0	0	0	0	0	0.0387
CALU6	ACH-000264	SIDM00921	Lung	0	0	0	HR_proficient	none			0	0	0	0	0	0	0	0	0
CAMA1	ACH-000783	SIDM00920	Breast	0.002	0.004	0.006	HR_proficient	none			0	0.004	0.0453	0	0.002	0.0192	0	0.006	0.0645
CAOV3	ACH-000713	SIDM00919	Ovary/Fallopian Tube	0.784	0.068	0.852	HR_deficient	BRCA1_type			0.7188	0.759	0.8177	0.0376	0.076	0.1003	0.8115	0.847	0.8743
CAPAN1	ACH-000354	SIDM00934	Pancreas	0.026	0.966	0.992	HR_deficient	BRCA2_type			0.002	0.044	0.2748	0.7125	0.934	0.998	0.9578	0.984	1
CAS1	ACH-000464	SIDM00212	CNS/Brain	0.012	0	0.012	HR_proficient	none			0.0019	0.037	0.0584	0	0	0.0001	0.0019	0.037	0.0584
CCK81	ACH-000963	SIDM00487	Bowel	0	0.002	0.002	HR_proficient	none	Has MSI (>10000 indel.rep)		0	0	0	0	0.002	0.0021	0	0.002	0.0021
CHAGOK1	ACH-000867	SIDM00924	Lung	0	0	0	HR_proficient	none			0	0	0.0021	0	0	0.002	0	0	0.0041
CHP212	ACH-000120	SIDM00910	Peripheral Nervous System	0	0	0	HR_proficient	none			0	0.002	0.0542	0	0	0.0043	0	0.003	0.0561
COLO201	ACH-000253	SIDM00823	Bowel	0.004	0	0.004	HR_proficient	none			0	0.004	0.01	0	0	0.0041	0	0.004	0.0141
COLO668	ACH-000803	SIDM00143	Lung	0	0	0	HR_proficient	none			0	0	0.002	0	0	0.0021	0	0.002	0.004
COLO741	ACH-000582	SIDM01483	Skin	0	0	0	HR_proficient	none			0	0	0.0006	0	0	0.0001	0	0	0.0007
COLO829	ACH-000644	SIDM00909	Skin	0	0	0	HR_proficient	none			0	0	0.0141	0	0	0.002	0	0	0.0161
CORL23	ACH-000662	SIDM00512	Lung	0.002	0	0.002	HR_proficient	none			0	0.002	0.0041	0	0.002	0.006	0.002	0.004	0.008
CORL24	ACH-000382	SIDM01490	Lung	0	0.002	0.002	HR_proficient	none			0	0	0.0001	0.002	0.002	0.004	0.002	0.002	0.004
CORL279	ACH-000257	SIDM00511	Lung	0	0	0	HR_proficient	none			0	0	0.0022	0	0.002	0.0376	0	0.002	0.0398
CORL311	ACH-000187	SIDM00509	Lung	0	0	0	HR_proficient	none			0	0	0.0001	0	0	0.002	0	0	0.002
CORL88	ACH-000508	SIDM00506	Lung	0	0.002	0.002	HR_proficient	none			0	0	0	0.002	0.002	0.006	0.002	0.002	0.006
COV362	ACH-000278	SIDM01479	Ovary/Fallopian Tube	0.364	0.114	0.478	HR_deficient	BRCA1_type			0.1669	0.305	0.4998	0.0378	0.073	0.2306	0.2131	0.375	0.7104
COV644	ACH-000608	SIDM01474	Ovary/Fallopian Tube	0	0	0	HR_proficient	none			0	0	0.0003	0	0	0.002	0	0	0.0022
DANG	ACH-000243	SIDM00950	Pancreas	0	0	0	HR_proficient	none			0	0	0.004	0	0	0.0041	0	0	0.0062
DAOY	ACH-000211	SIDM00887	CNS/Brain	0	0	0	HR_proficient	none			0	0.001	0.0341	0	0	0.0022	0	0.002	0.0342
DB	ACH-000334	SIDM00886	Lymphoid	0	0.008	0.008	HR_proficient	none			0	0.007	0.015	0.0039	0.008	0.014	0.0059	0.014	0.0289
DETROIT562	ACH-000207	SIDM00831	Head and Neck	0.008	0.006	0.014	HR_proficient	none			0.0019	0.008	0.0712	0.002	0.006	0.0987	0.0058	0.014	0.1661
DMS114	ACH-000530	SIDM00865	Lung	0	0	0	HR_proficient	none			0	0	0.0021	0	0	0.0021	0	0	0.0041
DMS153	ACH-000594	SIDM01504	Lung	0	0.002	0.002	HR_proficient	none			0	0	0.0021	0	0.002	0.0022	0	0.002	0.006
DMS273	ACH-000749	SIDM00522	Lung	0.002	0	0.002	HR_proficient	none			0	0	0.002	0	0	0	0	0	0.002
DMS454	ACH-000844	SIDM01503	Lung	0	0	0	HR_proficient	none			0	0	0.002	0	0	0.002	0	0	0.002
DMS53	ACH-000698	SIDM00523	Lung	0.036	0.058	0.094	HR_proficient	none			0.0138	0.055	0.0803	0.0277	0.06	0.09	0.0758	0.116	0.1382
DMS79	ACH-000703	SIDM00524	Lung	0.002	0	0.002	HR_proficient	none			0	0.002	0.004	0	0	0.002	0	0.002	0.004
DU145	ACH-000979	SIDM00120	Prostate	0	0	0	HR_proficient	none	Has MSI (>10000 indel.rep)		0	0	0.0021	0	0	0.0061	0	0	0.0061
DU4475	ACH-000258	SIDM01001	Breast	0	0	0	HR_proficient	none			0	0	0	0	0	0	0	0	0
EBC1	ACH-000563	SIDM00486	Lung	0	0	0	HR_proficient	none			0	0	0.0001	0	0	0	0	0	0.0001
EFM19	ACH-000330	SIDM01056	Breast	0	0.006	0.006	HR_proficient	none			0	0	0.0276	0	0.002	0.0063	0	0.002	0.0301
EFM192A	ACH-000117	SIDM01002	Breast	0	0	0	HR_proficient	none			0	0	0.0257	0	0	0.0086	0	0.002	0.0305
EFO21	ACH-000308	SIDM01052	Ovary/Fallopian Tube	0.758	0.142	0.9	HR_deficient	BRCA1_type			0.7	0.756	0.8026	0.0999	0.151	0.2039	0.8852	0.909	0.9242
EFO27	ACH-000936	SIDM01051	Ovary/Fallopian Tube	0.006	0	0.006	HR_proficient	none	Has MSI (>10000 indel.rep)		0	0.005	0.022	0	0	0	0	0.005	0.022
EOL1	ACH-000198	SIDM00277	Myeloid	0.002	0	0.002	HR_proficient	none			0	0.001	0.0081	0	0	0.0021	0	0.002	0.0101
ES2	ACH-000906	SIDM00861	Ovary/Fallopian Tube	0	0	0	HR_proficient	none			0	0	0.012	0	0	0.0061	0	0	0.0181
ESS1	ACH-000913	SIDM01043	Uterus	0	0	0	HR_proficient	none			0	0.002	0.0468	0	0	0	0	0.002	0.0468
FADU	ACH-000846	SIDM00860	Head and Neck	0	0.004	0.004	HR_proficient	none			0	0.001	0.004	0.002	0.004	0.006	0.002	0.004	0.008
FU97	ACH-000633	SIDM00503	Esophagus/Stomach	0.002	0	0.002	HR_proficient	none			0	0.002	0.004	0	0	0.0021	0	0.002	0.0061
FUOV1	ACH-000574	SIDM01040	Ovary/Fallopian Tube	0	0	0	HR_proficient	none			0	0	0.0042	0	0	0.002	0	0.002	0.0042
G361	ACH-000572	SIDM00857	Skin	0	0	0	HR_proficient	none			0	0	0.002	0	0	0.002	0	0	0.002
G401	ACH-000096	SIDM00856	Kidney	0.004	0.008	0.012	HR_proficient	none			0.002	0.026	0.2171	0	0.006	0.0245	0.0039	0.035	0.2302
G402	ACH-000375	SIDM00855	Kidney	0	0	0	HR_proficient	none			0	0	0.0403	0	0.002	0.0134	0	0.003	0.0501
GAMG	ACH-000098	SIDM01055	CNS/Brain	0.004	0	0.004	HR_proficient	none			0	0.004	0.0604	0	0	0.006	0	0.004	0.0645
GB1	ACH-000738	SIDM00581	CNS/Brain	0	0	0	HR_proficient	none			0	0	0.0071	0	0	0.0021	0	0	0.0073
GCIY	ACH-000047	SIDM00274	Esophagus/Stomach	0.002	0	0.002	HR_proficient	none			0	0.002	0.006	0	0	0	0	0.002	0.006
GI1	ACH-000756	SIDM00273	CNS/Brain	0.002	0.006	0.008	HR_proficient	none			0	0.002	0.0368	0.0019	0.006	0.014	0.002	0.008	0.0451
GP2D	ACH-000982	SIDM00536	Bowel	0	0.002	0.002	HR_proficient	none	Has MSI (>10000 indel.rep)		0	0	0.0021	0	0	0.004	0	0.002	0.0041
H4	ACH-000389	SIDM00852	CNS/Brain	0	0.002	0.002	HR_proficient	none			0	0	0.0021	0	0.002	0.008	0	0.003	0.0082
HARA	ACH-000843	SIDM00598	Lung	0.002	0.006	0.008	HR_proficient	none			0	0.002	0.0021	0.002	0.005	0.006	0.0039	0.006	0.0081
HCC1187	ACH-000111	SIDM00885	Breast	0.378	0.248	0.626	HR_deficient	BRCA1_type			0.131	0.251	0.5545	0.0254	0.122	0.3228	0.1458	0.369	0.7084
HCC1419	ACH-000277	SIDM00882	Breast	0	0.002	0.002	HR_proficient	none			0	0	0.0382	0	0.002	0.012	0	0.002	0.0445
HCC1428	ACH-000352	SIDM00881	Breast	0.136	0.656	0.792	HR_deficient	BRCA2_type			0.0578	0.163	0.3842	0.4338	0.631	0.8022	0.7758	0.815	0.8676
HCC15	ACH-000878	SIDM01072	Lung	0	0	0	HR_proficient	none			0	0	0	0	0	0.002	0	0	0.002
HCC1500	ACH-000349	SIDM00879	Breast	0	0	0	HR_proficient	none			0	0	0.0041	0	0.002	0.0021	0	0.002	0.0042
HCC1569	ACH-000930	SIDM00878	Breast	0	0	0	HR_proficient	none	Has MSI (>10000 indel.rep)		0	0	0.0021	0	0	0	0	0	0.0021
HCC1599	ACH-000196	SIDM00877	Breast	0.186	0.62	0.806	HR_deficient	BRCA2_type			0.1438	0.179	0.2048	0.5955	0.622	0.668	0.7893	0.806	0.8181
HCC1833	ACH-000712	SIDM01604	Lung	0.002	0	0.002	HR_proficient	none			0	0	0.004	0	0.002	0.006	0	0.002	0.0061
HCC1937	ACH-000223	SIDM00874	Breast	0.726	0.19	0.916	HR_deficient	BRCA1_type			0.4218	0.675	0.7867	0.1295	0.228	0.4687	0.8607	0.899	0.9301
HCC1954	ACH-000859	SIDM00872	Breast	0	0	0	HR_proficient	none			0	0	0.0031	0	0	0.0003	0	0	0.0034
HCC202	ACH-000725	SIDM00870	Breast	0	0	0	HR_proficient	none			0	0	0.002	0	0	0	0	0	0.002
HCC2157	ACH-000691	SIDM00774	Breast	0.08	0.024	0.104	HR_proficient	none			0.0174	0.073	0.156	0.0078	0.025	0.0626	0.0252	0.095	0.2183
HCC33	ACH-000515	SIDM01071	Lung	0	0.004	0.004	HR_proficient	none			0	0.001	0.004	0.0019	0.004	0.0061	0.0019	0.006	0.0081
HCC38	ACH-000276	SIDM00675	Breast	0.866	0.03	0.896	HR_deficient	BRCA1_type			0.8435	0.868	0.8845	0.02	0.032	0.0443	0.8799	0.897	0.9108
HCC44	ACH-000667	SIDM01069	Lung	0	0	0	HR_proficient	none			0	0	0.0041	0	0	0.002	0	0	0.0041
HCC70	ACH-000668	SIDM00673	Breast	0.04	0.044	0.084	HR_proficient	none			0	0.037	0.1527	0.0196	0.038	0.1967	0.0219	0.082	0.362
HCC827	ACH-000012	SIDM01067	Lung	0	0.008	0.008	HR_proficient	none			0	0	0	0.004	0.006	0.0081	0.004	0.006	0.0081
HCC95	ACH-000454	SIDM01593	Lung	0.006	0.004	0.01	HR_proficient	none			0.002	0.006	0.0101	0	0.002	0.004	0.0039	0.008	0.0121
HCT116	ACH-000971	SIDM00783	Bowel	0.008	0	0.008	HR_proficient	none	Has MSI (>10000 indel.rep)		0.002	0.008	0.0281	0	0	0	0.002	0.008	0.0281
HCT15	ACH-000997	SIDM00789	Bowel	0	0	0	HR_proficient	none	Has MSI (>10000 indel.rep)		0	0.001	0.0042	0	0	0	0	0.001	0.0042
HDQP1	ACH-000643	SIDM01062	Breast	0.212	0.008	0.22	HR_proficient	none			0.091	0.196	0.5013	0.0057	0.014	0.0404	0.0967	0.208	0.5417
HEC1A	ACH-000954	SIDM00595	Uterus	0	0	0	HR_proficient	none	Has MSI (>10000 indel.rep)		0	0	0.002	0	0	0.0022	0	0.002	0.0042
HEL9217	ACH-000005	SIDM00593	Myeloid	0.004	0	0.004	HR_proficient	none			0	0.002	0.0276	0	0.002	0.0205	0	0.004	0.0481
HEPG2	ACH-000739	SIDM00904	Liver	0.006	0.006	0.012	HR_proficient	none			0.0039	0.007	0.0147	0.0019	0.005	0.0162	0.0059	0.014	0.0249
HGC27	ACH-000847	SIDM00290	Esophagus/Stomach	0	0	0	HR_proficient	none			0	0.002	0.0041	0	0	0	0	0.002	0.0041
HPAC	ACH-000270	SIDM00670	Pancreas	0.004	0	0.004	HR_proficient	none			0	0.006	0.0124	0	0	0.0185	0	0.006	0.0304
HS294T	ACH-000014	SIDM00800	Skin	0	0	0	HR_proficient	none			0	0	0	0	0	0.0001	0	0	0.0001
HS746T	ACH-000616	SIDM00665	Esophagus/Stomach	0	0	0	HR_proficient	none			0	0	0	0	0	0	0	0	0
HS944T	ACH-000632	SIDM00063	Skin	0.002	0.002	0.004	HR_proficient	none			0	0	0.0144	0	0	0.004	0	0.002	0.0163
HSC3	ACH-000778	SIDM00589	Head and Neck	0.008	0	0.008	HR_proficient	none			0.0019	0.009	0.0589	0	0	0.0183	0.0019	0.009	0.0761
HT115	ACH-000986	SIDM00534	Bowel	0.002	0	0.002	HR_proficient	none			0	0.002	0.0422	0	0	0	0	0.002	0.0422
HT1376	ACH-000724	SIDM00678	Bladder/Urinary Tract	0	0	0	HR_proficient	none			0	0	0.0041	0	0.001	0.004	0	0.002	0.0081
HT144	ACH-000322	SIDM00695	Skin	0.002	0	0.002	HR_proficient	none			0	0	0.002	0	0	0.002	0	0	0.002
HT29	ACH-000552	SIDM00136	Bowel	0	0	0	HR_proficient	none			0	0	0.002	0	0	0	0	0	0.002
HUTU80	ACH-000538	SIDM00694	Bowel	0	0.002	0.002	HR_proficient	none			0	0	0.0001	0	0.002	0.008	0.0019	0.002	0.008
IGR39	ACH-000550	SIDM01065	Skin	0	0	0	HR_proficient	none			0	0	0.0021	0	0	0.0022	0	0.002	0.0041
IGROV1	ACH-000966	SIDM00151	Ovary/Fallopian Tube	0	0	0	HR_proficient	none	Has MSI (>10000 indel.rep)		0	0	0.0041	0	0	0.0001	0	0	0.006
IM95	ACH-000919	SIDM00602	Esophagus/Stomach	0.002	0	0.002	HR_proficient	none	Has MSI (>10000 indel.rep)		0	0.002	0.0081	0	0	0	0	0.002	0.0081
ISHIKAWAHERAKLIO02ER	ACH-000961	SIDM00037	Uterus	0.004	0	0.004	HR_proficient	none	Has MSI (>10000 indel.rep)		0.0019	0.002	0.0063	0	0	0.0021	0.0019	0.004	0.0082
J82	ACH-000396	SIDM00693	Bladder/Urinary Tract	0.006	0	0.006	HR_proficient	none			0	0.004	0.0082	0	0.002	0.0083	0.0019	0.007	0.0162
JHH1	ACH-000620	SIDM00618	Liver	0.004	0	0.004	HR_proficient	none			0	0.004	0.006	0	0	0.0003	0	0.004	0.0062
JHH7	ACH-000848	SIDM00614	Liver	0	0	0	HR_proficient	none			0.0019	0.003	0.006	0	0	0.004	0.0019	0.004	0.0081
JHOS2	ACH-000132	SIDM00305	Ovary/Fallopian Tube	0.768	0.038	0.806	HR_deficient	BRCA1_type			0.5632	0.733	0.8061	0.016	0.035	0.0541	0.5925	0.782	0.8324
JHUEM1	ACH-000928	SIDM01572	Uterus	0.006	0	0.006	HR_proficient	none	Has MSI (>10000 indel.rep)	<30 SVs	0	0.002	0.0085	0	0	0.004	0	0.004	0.0105
JIMT1	ACH-000711	SIDM01037	Breast	0.272	0.076	0.348	HR_proficient	none			0.0886	0.346	0.5157	0.0039	0.047	0.2784	0.0925	0.511	0.6414
KALS1	ACH-000231	SIDM00613	CNS/Brain	0.022	0.004	0.026	HR_proficient	none			0.0019	0.015	0.0302	0	0.005	0.0204	0.0038	0.022	0.0392
KARPAS299	ACH-000053	SIDM01010	Lymphoid	0	0	0	HR_proficient	none			0	0	0.0029	0	0	0	0	0	0.0029
KATOIII	ACH-000793	SIDM00687	Esophagus/Stomach	0	0	0	HR_proficient	none			0	0	0	0	0	0.002	0	0	0.002
KE39	ACH-000507	SIDM01582	Esophagus/Stomach	0.55	0.182	0.732	HR_deficient	BRCA1_type			0.5252	0.576	0.7143	0.0755	0.154	0.2107	0.6878	0.729	0.8017
KLE	ACH-000293	SIDM00686	Uterus	0	0.002	0.002	HR_proficient	none			0	0	0.004	0	0	0.0021	0	0	0.006
KM12	ACH-000969	SIDM00150	Bowel	0	0	0	HR_proficient	none	Has MSI (>10000 indel.rep)		0	0	0.002	0	0	0	0	0	0.002
KMS11	ACH-000714	SIDM00608	Lymphoid	0	0	0	HR_proficient	none			0	0	0.002	0	0	0	0	0	0.002
KNS62	ACH-000858	SIDM00606	Lung	0	0.002	0.002	HR_proficient	none			0	0	0.004	0	0.004	0.0102	0	0.005	0.0104
KNS81	ACH-000479	SIDM00605	CNS/Brain	0.002	0	0.002	HR_proficient	none			0	0	0.0111	0	0	0.002	0	0.002	0.0131
KU1919	ACH-000486	SIDM01033	Bladder/Urinary Tract	0	0	0	HR_proficient	none			0	0	0.0021	0	0	0.0001	0	0	0.004
KYM1	ACH-000607	SIDM00552	Soft Tissue	0.002	0.002	0.004	HR_proficient	none			0	0.002	0.0041	0	0.001	0.002	0.0019	0.003	0.0061
KYSE180	ACH-000693	SIDM01030	Esophagus/Stomach	0	0	0	HR_proficient	none			0	0	0	0	0	0	0	0	0
KYSE30	ACH-000777	SIDM00015	Esophagus/Stomach	0	0	0	HR_proficient	none			0	0.001	0.004	0	0	0.002	0	0.002	0.004
KYSE410	ACH-000809	SIDM01028	Esophagus/Stomach	0	0	0	HR_proficient	none			0	0	0	0	0	0.002	0	0	0.002
KYSE450	ACH-000865	SIDM01027	Esophagus/Stomach	0	0	0	HR_proficient	none			0	0	0.006	0	0	0.0061	0	0	0.0101
KYSE520	ACH-000637	SIDM01025	Esophagus/Stomach	0.004	0	0.004	HR_proficient	none			0	0.005	0.0261	0	0	0.0062	0	0.005	0.0322
KYSE70	ACH-000784	SIDM01024	Esophagus/Stomach	0.042	0.006	0.048	HR_proficient	none			0.0118	0.048	0.1304	0.0039	0.008	0.034	0.0139	0.056	0.1644
LAMA84	ACH-000301	SIDM00346	Myeloid	0	0	0	HR_proficient	none			0	0	0.0271	0	0.001	0.0083	0	0.002	0.0354
LC1F	ACH-000705	SIDM00298	Lung	0	0	0	HR_proficient	none			0	0	0.0001	0	0	0.0002	0	0	0.0021
LK2	ACH-000769	SIDM00548	Lung	0	0	0	HR_proficient	none			0	0	0.002	0	0	0	0	0	0.002
LN18	ACH-000819	SIDM00685	CNS/Brain	0	0	0	HR_proficient	none			0	0	0.006	0	0	0.004	0	0.002	0.006
LN229	ACH-000595	SIDM00684	CNS/Brain	0.102	0.014	0.116	HR_proficient	none			0.0374	0.101	0.3033	0.002	0.014	0.0606	0.0394	0.116	0.3639
LOVO	ACH-000950	SIDM00839	Bowel	0	0	0	HR_proficient	none	Has MSI (>10000 indel.rep)		0	0	0.0002	0	0	0	0	0	0.0002
LOXIMVI	ACH-000750	SIDM00149	Skin	0	0	0	HR_proficient	none			0	0	0.0062	0	0	0	0	0	0.0062
LS180	ACH-000957	SIDM00680	Bowel	0	0	0	HR_proficient	none	Has MSI (>10000 indel.rep)		0	0	0.0001	0	0	0	0	0	0.0001
LS411N	ACH-000985	SIDM00660	Bowel	0	0	0	HR_proficient	none	Has MSI (>10000 indel.rep)		0	0	0.002	0	0	0	0	0	0.002
LS513	ACH-000007	SIDM00677	Bowel	0.002	0	0.002	HR_proficient	none			0	0.003	0.042	0	0	0.002	0	0.003	0.042
LU99	ACH-000444	SIDM00546	Lung	0	0	0	HR_proficient	none			0	0.002	0.0041	0	0	0.002	0	0.002	0.0042
MCF7	ACH-000019	SIDM00148	Breast	0.084	0.008	0.092	HR_proficient	none			0.0078	0.095	0.1878	0	0.01	0.0724	0.0078	0.11	0.2602
MDAMB134VI	ACH-000044	SIDM00005	Breast	0.002	0.002	0.004	HR_proficient	none			0	0.002	0.0224	0.0019	0.005	0.0261	0.002	0.006	0.0502
MDAMB157	ACH-000621	SIDM00529	Breast	0	0.002	0.002	HR_proficient	none			0	0	0.0262	0	0.003	0.01	0.0019	0.004	0.0324
MDAMB175VII	ACH-000759	SIDM00633	Breast	0.054	0.078	0.132	HR_proficient	none			0.0059	0.045	0.0822	0.0199	0.069	0.1584	0.0278	0.109	0.2438
MDAMB231	ACH-000768	SIDM00146	Breast	0.006	0.002	0.008	HR_proficient	none			0.002	0.008	0.0167	0.0019	0.004	0.0041	0.006	0.01	0.0207
MDAMB361	ACH-000934	SIDM00528	Breast	0	0	0	HR_proficient	none			0	0	0.0001	0	0	0.0021	0	0	0.0022
MDAMB436	ACH-000573	SIDM00629	Breast	0.92	0.052	0.972	HR_deficient	BRCA1_type			0.9158	0.926	0.9423	0.0399	0.048	0.052	0.9658	0.972	0.9861
MDAMB453	ACH-000910	SIDM00272	Breast	0	0	0	HR_proficient	none			0	0	0.002	0	0	0	0	0	0.002
MFE280	ACH-000192	SIDM00335	Uterus	0.014	0	0.014	HR_proficient	none			0.0079	0.012	0.021	0	0	0.002	0.008	0.012	0.0211
MFE296	ACH-000879	SIDM00334	Uterus	0	0	0	HR_proficient	none	Has MSI (>10000 indel.rep)	<30 SVs	0	0	0.0317	0	0	0.0002	0	0	0.0317
MFE319	ACH-000988	SIDM00333	Uterus	0.006	0	0.006	HR_proficient	none	Has MSI (>10000 indel.rep)		0	0.006	0.0142	0	0	0	0	0.006	0.0142
MIAPACA2	ACH-000601	SIDM00505	Pancreas	0.234	0.034	0.268	HR_proficient	none			0.0973	0.236	0.5312	0.0175	0.039	0.0832	0.1243	0.267	0.6947
MKN1	ACH-000351	SIDM00271	Esophagus/Stomach	0	0	0	HR_proficient	none			0	0	0.002	0	0	0.0001	0	0	0.002
MKN45	ACH-000356	SIDM00247	Esophagus/Stomach	0	0	0	HR_proficient	none			0	0	0.0265	0	0	0.0021	0	0	0.0266
MKN7	ACH-000678	SIDM00560	Esophagus/Stomach	0.002	0	0.002	HR_proficient	none			0	0.004	0.0061	0	0	0	0	0.004	0.0061
MKN74	ACH-000758	SIDM00248	Esophagus/Stomach	0.002	0	0.002	HR_proficient	none			0.002	0.004	0.0101	0	0	0.0022	0.002	0.004	0.0101
MM1S	ACH-000763	SIDM01265	Lymphoid	0.024	0.094	0.118	HR_proficient	none			0.0099	0.023	0.0533	0.0479	0.079	0.1049	0.0654	0.104	0.172
MONOMAC1	ACH-001129	SIDM01022	Myeloid	0.002	0	0.002	HR_proficient	none			0	0.001	0.0202	0	0	0.0085	0	0.002	0.0211
MSTO211H	ACH-000335	SIDM00640	Pleura	0.002	0	0.002	HR_proficient	none			0	0	0.0061	0	0.004	0.0103	0	0.004	0.0145
MV411	ACH-000045	SIDM00657	Myeloid	0	0	0	HR_proficient	none			0	0	0.0181	0	0	0.008	0	0	0.0261
NCIH1048	ACH-000866	SIDM00654	Lung	0.002	0.002	0.004	HR_proficient	none			0	0	0.002	0.002	0.002	0.0041	0.002	0.002	0.006
NCIH1092	ACH-000514	SIDM00653	Lung	0	0	0	HR_proficient	none			0	0	0.0001	0	0	0.0021	0	0	0.0021
NCIH1105	ACH-000780	SIDM00652	Lung	0	0	0	HR_proficient	none			0	0	0.006	0	0	0.002	0	0	0.006
NCIH1184	ACH-000523	SIDM01679	Lung	0	0	0	HR_proficient	none			0	0	0	0	0	0.002	0	0	0.002
NCIH1299	ACH-000510	SIDM00649	Lung	0	0	0	HR_proficient	none			0	0	0.002	0	0	0.002	0	0	0.0021
NCIH1339		SIDM01387	Lung	0	0	0	HR_proficient	none			0	0	0.002	0	0	0.004	0	0	0.004
NCIH1341	ACH-000129	SIDM00646	Lung	0.032	0.072	0.104	HR_proficient	none			0.008	0.042	0.1273	0.0117	0.061	0.1503	0.0239	0.118	0.2491
NCIH1355	ACH-000666	SIDM00645	Lung	0	0	0	HR_proficient	none			0	0	0	0	0	0.002	0	0	0.002
NCIH1435	ACH-000852	SIDM00658	Lung	0	0	0	HR_proficient	none			0	0	0	0	0	0	0	0	0
NCIH1436	ACH-000830	SIDM00697	Lung	0.006	0.092	0.098	HR_proficient	none			0.0038	0.006	0.008	0.0751	0.104	0.1121	0.0827	0.11	0.1201
NCIH1437	ACH-000589	SIDM00734	Lung	0	0	0	HR_proficient	none			0	0	0.0001	0	0	0.002	0	0	0.002
NCIH146	ACH-000506	SIDM00698	Lung	0	0.002	0.002	HR_proficient	none			0	0	0.002	0	0.002	0.002	0.0019	0.002	0.004
NCIH1618	ACH-000179	SIDM01675	Lung	0.006	0.004	0.01	HR_proficient	none			0	0.004	0.0243	0	0.004	0.0181	0	0.01	0.04
NCIH1650	ACH-000035	SIDM00745	Lung	0.034	0.02	0.054	HR_proficient	none			0.004	0.061	0.1245	0.0119	0.02	0.0766	0.0218	0.082	0.2566
NCIH1651	ACH-000893	SIDM00744	Lung	0.002	0.008	0.01	HR_proficient	none			0	0	0.0041	0.006	0.011	0.018	0.006	0.012	0.018
NCIH1666	ACH-000448	SIDM00743	Lung	0	0	0	HR_proficient	none			0	0	0.0001	0	0	0.002	0	0	0.002
NCIH1693	ACH-000021	SIDM00742	Lung	0	0.004	0.004	HR_proficient	none			0	0	0.006	0.0039	0.007	0.0122	0.0039	0.01	0.016
NCIH1694	ACH-000431	SIDM00741	Lung	0	0	0	HR_proficient	none			0	0	0	0	0	0.0001	0	0	0.0001
NCIH1703	ACH-000747	SIDM00740	Lung	0	0	0	HR_proficient	none			0	0	0.002	0	0	0.002	0	0	0.0021
NCIH1792	ACH-000496	SIDM00771	Lung	0	0.002	0.002	HR_proficient	none			0	0	0	0.0019	0.002	0.002	0.0019	0.002	0.002
NCIH1793	ACH-000888	SIDM00755	Lung	0.002	0	0.002	HR_proficient	none			0	0.002	0.0041	0	0	0.002	0	0.002	0.0042
NCIH1836	ACH-000559	SIDM00770	Lung	0	0	0	HR_proficient	none			0	0	0	0	0.002	0.002	0	0.002	0.002
NCIH1869	ACH-000894	SIDM00768	Lung	0	0.004	0.004	HR_proficient	none			0	0	0.0064	0.002	0.002	0.011	0.002	0.004	0.0155
NCIH1876	ACH-000586	SIDM00766	Lung	0.002	0	0.002	HR_proficient	none			0	0	0.002	0	0	0.002	0	0.002	0.004
NCIH1915	ACH-000434	SIDM00763	Lung	0	0	0	HR_proficient	none			0	0	0.004	0	0	0.002	0	0	0.004
NCIH1930	ACH-000870	SIDM01672	Lung	0	0.002	0.002	HR_proficient	none			0	0	0	0	0.002	0.02	0	0.002	0.02
NCIH196	ACH-000752	SIDM00761	Lung	0.002	0.002	0.004	HR_proficient	none			0	0.002	0.004	0.0019	0.002	0.0041	0.002	0.004	0.006
NCIH1963	ACH-000729	SIDM00760	Lung	0	0.002	0.002	HR_proficient	none			0	0	0.0021	0	0.002	0.004	0	0.002	0.004
NCIH1975	ACH-000587	SIDM00759	Lung	0	0	0	HR_proficient	none			0	0	0.002	0	0	0	0	0	0.002
NCIH2029	ACH-000298	SIDM00735	Lung	0	0	0	HR_proficient	none			0	0	0.002	0	0	0	0	0	0.002
NCIH2030	ACH-000521	SIDM00715	Lung	0.002	0	0.002	HR_proficient	none			0	0	0.0001	0	0	0.0001	0	0	0.002
NCIH2052	ACH-000153	SIDM00713	Pleura	0	0.006	0.006	HR_proficient	none			0	0.003	0.0239	0.002	0.006	0.0175	0.004	0.008	0.0395
NCIH2066	ACH-000727	SIDM00711	Lung	0.002	0	0.002	HR_proficient	none			0	0.002	0.0061	0	0	0.002	0	0.002	0.0081
NCIH2081	ACH-000394	SIDM00710	Lung	0	0	0	HR_proficient	none			0	0	0	0	0	0	0	0	0
NCIH209	ACH-000290	SIDM00706	Lung	0	0	0	HR_proficient	none			0	0	0.002	0	0	0	0	0	0.002
NCIH211	ACH-000639	SIDM00704	Lung	0.116	0.836	0.952	HR_deficient	BRCA2_type			0.0854	0.117	0.1404	0.7979	0.834	0.8824	0.9318	0.947	0.9645
NCIH2122	ACH-000311	SIDM00702	Lung	0	0	0	HR_proficient	none			0	0	0	0	0	0	0	0	0
NCIH2170	ACH-000481	SIDM00716	Lung	0	0	0	HR_proficient	none			0	0	0.002	0	0	0.002	0	0	0.002
NCIH2171	ACH-000525	SIDM00733	Lung	0	0	0	HR_proficient	none			0	0	0	0	0	0.002	0	0	0.002
NCIH2196	ACH-000399	SIDM00731	Lung	0	0	0	HR_proficient	none			0	0	0.004	0	0	0.004	0	0	0.006
NCIH2227	ACH-000610	SIDM00730	Lung	0	0.002	0.002	HR_proficient	none			0	0	0	0	0	0.004	0	0	0.004
NCIH2228	ACH-000447	SIDM00729	Lung	0.022	0.01	0.032	HR_proficient	none			0	0.005	0.0766	0	0.003	0.1122	0	0.008	0.2644
NCIH226	ACH-000367	SIDM00139	Pleura	0.006	0	0.006	HR_proficient	none			0	0.001	0.0336	0	0.003	0.0235	0	0.005	0.04
NCIH2286	ACH-000912	SIDM00017	Lung	0	0	0	HR_proficient	none			0	0	0.004	0	0.002	0.01	0	0.004	0.0102
NCIH23	ACH-000900	SIDM00138	Lung	0	0.008	0.008	HR_proficient	none			0	0	0	0	0.004	0.008	0	0.004	0.008
NCIH3255	ACH-000109	SIDM00046	Lung	0.002	0.006	0.008	HR_proficient	none			0	0.004	0.052	0	0.009	0.0311	0	0.012	0.0831
NCIH358	ACH-000860	SIDM00718	Lung	0	0	0	HR_proficient	none			0	0	0.0001	0	0	0.0021	0	0	0.0021
NCIH446	ACH-000800	SIDM00965	Lung	0.012	0.002	0.014	HR_proficient	none			0.0038	0.009	0.0191	0.002	0.002	0.0041	0.0059	0.011	0.0211
NCIH460	ACH-000463	SIDM00144	Lung	0	0	0	HR_proficient	none			0	0	0.004	0	0	0.002	0	0	0.0041
NCIH508	ACH-000360	SIDM00777	Bowel	0	0	0	HR_proficient	none			0	0	0.0001	0	0	0	0	0	0.0001
NCIH510	ACH-000871	SIDM00927	Lung	0	0.006	0.006	HR_proficient	none			0	0	0	0.002	0.006	0.008	0.002	0.006	0.008
NCIH520	ACH-000395	SIDM01130	Lung	0.004	0.002	0.006	HR_proficient	none			0	0.003	0.016	0	0.002	0.004	0.002	0.006	0.0161
NCIH522	ACH-000343	SIDM00116	Lung	0	0	0	HR_proficient	none			0	0.002	0.004	0	0	0.0021	0	0.002	0.0041
NCIH524	ACH-000816	SIDM01129	Lung	0.022	0.006	0.028	HR_proficient	none			0.0179	0.02	0.0281	0.0058	0.006	0.01	0.0238	0.028	0.036
NCIH526	ACH-000767	SIDM01128	Lung	0	0	0	HR_proficient	none			0	0	0.0021	0	0	0.004	0	0	0.004
NCIH596	ACH-000628	SIDM01127	Lung	0.006	0.002	0.008	HR_proficient	none			0.002	0.006	0.01	0.002	0.003	0.004	0.0059	0.01	0.0121
NCIH650	ACH-000945	SIDM01124	Lung	0.008	0.008	0.016	HR_proficient	none			0	0.006	0.01	0.002	0.007	0.0141	0.0059	0.014	0.0201
NCIH661	ACH-000853	SIDM01122	Lung	0	0	0	HR_proficient	none			0	0	0.0021	0	0	0	0	0	0.0021
NCIH69	ACH-000358	SIDM01121	Lung	0	0	0	HR_proficient	none			0	0	0.0021	0	0	0.002	0	0	0.0021
NCIH747	ACH-000403	SIDM00778	Bowel	0	0	0	HR_proficient	none			0	0	0.0108	0	0	0.0001	0	0	0.0108
NCIH82	ACH-000355	SIDM01131	Lung	0	0.004	0.004	HR_proficient	none			0	0	0	0.002	0.004	0.006	0.002	0.004	0.006
NCIH838	ACH-000416	SIDM01150	Lung	0	0	0	HR_proficient	none			0	0	0	0	0	0.002	0	0	0.002
NCIH841	ACH-000292	SIDM01134	Lung	0.002	0.004	0.006	HR_proficient	none			0	0.002	0.0021	0	0.004	0.0082	0.0019	0.005	0.0102
NCIH889	ACH-000297	SIDM01739	Lung	0	0	0	HR_proficient	none			0	0	0.002	0	0	0	0	0	0.002
NCIN87	ACH-000427	SIDM01147	Esophagus/Stomach	0	0.004	0.004	HR_proficient	none			0	0	0.0042	0.002	0.004	0.0102	0.002	0.004	0.016
NIHOVCAR3	ACH-000001	SIDM00105	Ovary/Fallopian Tube	0	0	0	HR_proficient	none			0	0	0.002	0	0	0	0	0	0.002
NUGC3	ACH-000911	SIDM00572	Esophagus/Stomach	0.008	0	0.008	HR_proficient	none	Has MSI (>10000 indel.rep)		0	0.004	0.0061	0	0	0	0	0.004	0.0061
NUGC4	ACH-000674	SIDM00570	Esophagus/Stomach	0.02	0.002	0.022	HR_proficient	none			0.004	0.02	0.0201	0	0.002	0.0041	0.004	0.022	0.0241
OAW42	ACH-000704	SIDM00480	Ovary/Fallopian Tube	0.02	0.002	0.022	HR_proficient	none			0.0038	0.016	0.0641	0	0	0.0041	0.0038	0.016	0.0641
OCUM1	ACH-000247	SIDM00568	Esophagus/Stomach	0	0	0	HR_proficient	none			0	0	0.0021	0	0	0	0	0	0.0021
OE19	ACH-000679	SIDM00479	Esophagus/Stomach	0	0	0	HR_proficient	none			0	0	0	0	0	0	0	0	0
ONS76	ACH-000776	SIDM00567	CNS/Brain	0	0	0	HR_proficient	none			0	0	0.002	0	0	0.002	0	0	0.0021
OPM2	ACH-000024	SIDM00457	Lymphoid	0	0	0	HR_proficient	none			0	0	0.0034	0	0	0.004	0	0	0.0055
OSRC2	ACH-000159	SIDM00239	Kidney	0.002	0	0.002	HR_proficient	none			0	0	0.0061	0	0	0	0	0	0.0061
OV56	ACH-000091	SIDM00475	Ovary/Fallopian Tube	0.014	0.04	0.054	HR_proficient	none			0	0.011	0.018	0	0.022	0.0524	0	0.033	0.0683
OV7	ACH-000688	SIDM00474	Ovary/Fallopian Tube	0.04	0.004	0.044	HR_proficient	none			0.006	0.035	0.0756	0	0.006	0.0462	0.006	0.04	0.1218
OV90	ACH-000291	SIDM01141	Ovary/Fallopian Tube	0	0	0	HR_proficient	none			0	0	0.0001	0	0	0.0001	0	0	0.0002
OVCAR4	ACH-000617	SIDM00092	Ovary/Fallopian Tube	0.814	0.134	0.948	HR_deficient	BRCA1_type			0.7854	0.819	0.8347	0.1033	0.125	0.1581	0.9333	0.942	0.9541
OVCAR8	ACH-000696	SIDM00090	Ovary/Fallopian Tube	0.8	0.134	0.934	HR_deficient	BRCA1_type			0.6947	0.798	0.8181	0.1198	0.139	0.1938	0.8809	0.927	0.95
OVK18	ACH-000947	SIDM00238	Ovary/Fallopian Tube	0	0	0	HR_proficient	none	Has MSI (>10000 indel.rep)		0	0	0.0001	0	0	0.004	0	0	0.004
OVSAHO	ACH-000409	SIDM01377	Ovary/Fallopian Tube	0	0	0	HR_proficient	none			0	0	0.0286	0	0	0.0021	0	0	0.0288
PANC0327	ACH-000139	SIDM01138	Pancreas	0.398	0.272	0.67	HR_deficient	BRCA1_type			0.1872	0.318	0.4553	0.1735	0.342	0.4862	0.598	0.658	0.696
PANC1	ACH-000164	SIDM00610	Pancreas	0.002	0	0.002	HR_proficient	none			0	0.002	0.0043	0	0	0.0001	0	0.002	0.0043
PANC1005	ACH-000060	SIDM01135	Pancreas	0	0	0	HR_proficient	none			0	0	0	0	0	0.0001	0	0	0.0001
PATU8988T	ACH-000023	SIDM00453	Pancreas	0.026	0.004	0.03	HR_proficient	none			0.002	0.026	0.2203	0	0.006	0.0698	0.002	0.032	0.2901
PC14	ACH-000030	SIDM00237	Lung	0.004	0	0.004	HR_proficient	none			0	0.002	0.0121	0	0	0.0041	0	0.002	0.0124
PC3	ACH-000090	SIDM00088	Prostate	0	0	0	HR_proficient	none			0	0	0.0022	0	0	0.0001	0	0	0.0022
PLCPRF5	ACH-001318	SIDM01318	Liver	0	0.002	0.002	HR_proficient	none			0	0	0	0	0.002	0.006	0	0.002	0.006
QGP1	ACH-000347	SIDM00360	Pancreas	0	0	0	HR_proficient	none			0	0	0.002	0	0	0.002	0	0	0.002
REC1	ACH-000068	SIDM01773	Lymphoid	0.018	0.004	0.022	HR_proficient	none			0.0099	0.026	0.1115	0.0019	0.007	0.0577	0.0176	0.034	0.1692
RERFGC1B	ACH-000144	SIDM00358	Esophagus/Stomach	0	0	0	HR_proficient	none			0	0	0	0	0	0	0	0	0
RERFLCMS	ACH-000062	SIDM00355	Lung	0.012	0.002	0.014	HR_proficient	none			0.002	0.041	0.0996	0	0.006	0.025	0.002	0.046	0.1074
RKN	ACH-000505	SIDM00353	Soft Tissue	0	0	0	HR_proficient	none			0	0.001	0.008	0	0	0.0002	0	0.001	0.008
RKO	ACH-000943	SIDM01090	Bowel	0	0	0	HR_proficient	none	Has MSI (>10000 indel.rep)		0	0	0	0	0	0.0041	0	0	0.0041
RL952	ACH-000965	SIDM01088	Uterus	0	0	0	HR_proficient	none	Has MSI (>10000 indel.rep)		0	0	0	0	0	0	0	0	0
RMGI	ACH-000719	SIDM00352	Ovary/Fallopian Tube	0	0	0	HR_proficient	none			0	0.004	0.0203	0	0	0.002	0	0.004	0.0203
RPMI7951	ACH-000348	SIDM01087	Skin	0	0	0	HR_proficient	none			0	0	0.0182	0	0	0.006	0	0	0.0242
RPMI8226	ACH-000817	SIDM00087	Lymphoid	0	0.01	0.01	HR_proficient	none			0	0	0.0308	0	0.008	0.038	0	0.011	0.046
RT112	ACH-000473	SIDM00402	Bladder/Urinary Tract	0	0	0	HR_proficient	none			0	0.002	0.0262	0	0.002	0.0104	0	0.006	0.0271
RVH421	ACH-000614	SIDM00401	Skin	0	0	0	HR_proficient	none			0	0	0	0	0	0.0001	0	0	0.0001
SBC5	ACH-000670	SIDM00368	Lung	0	0	0	HR_proficient	none			0	0	0.0021	0	0	0	0	0	0.0021
SCABER	ACH-000839	SIDM00032	Bladder/Urinary Tract	0.006	0.01	0.016	HR_proficient	none			0.004	0.006	0.0221	0.0039	0.012	0.0662	0.0099	0.02	0.0824
SCC25	ACH-000188	SIDM01082	Head and Neck	0.002	0.002	0.004	HR_proficient	none			0	0.002	0.0046	0	0	0.004	0	0.002	0.0067
SCC4	ACH-000238	SIDM01081	Head and Neck	0.006	0	0.006	HR_proficient	none			0.0019	0.007	0.0486	0	0.005	0.0171	0.002	0.011	0.0562
SCLC21H	ACH-000659	SIDM00029	Lung	0.002	0.008	0.01	HR_proficient	none			0	0.002	0.004	0.004	0.006	0.0081	0.004	0.008	0.0101
SF295	ACH-000376	SIDM00084	CNS/Brain	0	0.002	0.002	HR_proficient	none			0	0.007	0.0324	0	0.004	0.0233	0.002	0.009	0.0519
SH10TC	ACH-000764	SIDM01343	Esophagus/Stomach	0	0	0	HR_proficient	none			0	0	0.0001	0	0	0.0001	0	0	0.002
SHP77	ACH-000790	SIDM01078	Lung	0	0.008	0.008	HR_proficient	none			0	0.002	0.012	0.0038	0.01	0.0354	0.004	0.01	0.0436
SKCO1	ACH-000400	SIDM01096	Bowel	0.002	0	0.002	HR_proficient	none			0	0	0.004	0	0	0.0023	0	0	0.0042
SKHEP1	ACH-000361	SIDM01110	Liver	0.002	0	0.002	HR_proficient	none			0	0	0.005	0	0	0.0061	0	0.002	0.0108
SKLMS1	ACH-000145	SIDM01109	Soft Tissue	0.002	0	0.002	HR_proficient	none			0	0	0.008	0	0	0.0061	0	0.001	0.0103
SKLU1	ACH-000309	SIDM01108	Lung	0	0	0	HR_proficient	none			0	0	0.0062	0	0	0.004	0	0.003	0.0081
SKMEL2	ACH-001190	SIDM00082	Skin	0.004	0	0.004	HR_proficient	none			0	0	0.0021	0	0	0.0002	0	0	0.004
SKMEL24	ACH-000822	SIDM01106	Skin	0	0.008	0.008	HR_proficient	none			0	0	0.0046	0	0	0.004	0	0	0.0046
SKMEL30	ACH-000810	SIDM00392	Skin	0	0	0	HR_proficient	none			0	0	0.002	0	0	0.0021	0	0	0.0021
SKMEL5	ACH-000730	SIDM00080	Skin	0.002	0.002	0.004	HR_proficient	none			0	0	0.034	0	0	0.015	0	0	0.0395
SKMES1	ACH-000665	SIDM01103	Lung	0	0	0	HR_proficient	none			0	0	0	0	0	0.002	0	0	0.002
SKNAS	ACH-000260	SIDM01101	Peripheral Nervous System	0	0	0	HR_proficient	none			0	0	0.0386	0	0	0.0001	0	0	0.0405
SKOV3	ACH-000811	SIDM00079	Ovary/Fallopian Tube	0	0	0	HR_proficient	none			0	0	0.0001	0	0	0	0	0	0.0001
SKUT1	ACH-000939	SIDM01113	Uterus	0.004	0	0.004	HR_proficient	none	Has MSI (>10000 indel.rep)		0	0.004	0.0102	0	0	0	0	0.004	0.0102
SNGM	ACH-000974	SIDM00373	Uterus	0	0	0	HR_proficient	none	Has MSI (>10000 indel.rep)		0	0	0.0103	0	0	0.004	0	0.002	0.0141
SNU1	ACH-000932	SIDM01146	Esophagus/Stomach	0	0	0	HR_proficient	none	Has MSI (>10000 indel.rep)		0	0	0.0021	0	0	0.0001	0	0	0.0021
SNU119	ACH-000635	SIDM01771	Ovary/Fallopian Tube	0.84	0.068	0.908	HR_deficient	BRCA1_type			0.7926	0.828	0.8765	0.04	0.082	0.11	0.902	0.914	0.9261
SNU16	ACH-000581	SIDM01145	Esophagus/Stomach	0	0	0	HR_proficient	none			0	0	0.0028	0	0	0.0001	0	0	0.0029
SNU182	ACH-000483	SIDM01151	Liver	0.036	0.002	0.038	HR_proficient	none			0	0.03	0.0725	0	0.002	0.0114	0	0.034	0.0891
SNU387	ACH-000478	SIDM01180	Liver	0.002	0	0.002	HR_proficient	none			0	0	0.0092	0	0	0.0082	0	0	0.0098
SNU407	ACH-000955	SIDM00214	Bowel	0	0	0	HR_proficient	none	Has MSI (>10000 indel.rep)		0	0	0.002	0	0	0.004	0	0	0.004
SNU423	ACH-000493	SIDM01199	Liver	0	0	0	HR_proficient	none			0	0	0.002	0	0	0.0062	0	0.002	0.0062
SNU449	ACH-000420	SIDM01194	Liver	0.002	0.002	0.004	HR_proficient	none			0	0.009	0.0344	0.002	0.01	0.026	0.002	0.022	0.0581
SNU475	ACH-000422	SIDM01196	Liver	0	0	0	HR_proficient	none			0	0	0.002	0	0	0.0041	0	0	0.0042
SNUC2A	ACH-000967	SIDM00780	Bowel	0.002	0	0.002	HR_proficient	none	Has MSI (>10000 indel.rep)		0	0.001	0.004	0	0	0	0	0.001	0.004
SUIT2	ACH-000652	SIDM00371	Pancreas	0	0	0	HR_proficient	none			0	0	0.0073	0	0	0.0021	0	0.002	0.0073
SUSA	ACH-001668	SIDM01833	Testis	0.04	0.006	0.046	HR_proficient	none			0.0098	0.04	0.0848	0.002	0.008	0.0704	0.0194	0.05	0.1552
SW1271	ACH-000890	SIDM01156	Lung	0	0	0	HR_proficient	none			0	0	0.002	0	0	0.002	0	0	0.002
SW1783	ACH-000883	SIDM01164	CNS/Brain	0	0.002	0.002	HR_proficient	none			0	0	0.0265	0	0	0.0109	0	0	0.0374
SW1990	ACH-000155	SIDM01165	Pancreas	0.002	0	0.002	HR_proficient	none			0	0	0.0024	0	0	0.0021	0	0	0.0044
SW48	ACH-000958	SIDM00837	Bowel	0	0	0	HR_proficient	none	Has MSI (>10000 indel.rep)		0	0	0	0	0	0	0	0	0
SW480	ACH-000842	SIDM00840	Bowel	0	0.002	0.002	HR_proficient	none			0	0	0.0042	0	0.002	0.0062	0	0.003	0.01
SW579	ACH-000163	SIDM01167	Head and Neck	0	0	0	HR_proficient	none			0	0	0.0201	0	0.001	0.008	0	0.002	0.0243
SW900	ACH-000669	SIDM01158	Lung	0	0	0	HR_proficient	none			0	0	0.0001	0	0	0.0001	0	0	0.002
SW948	ACH-000680	SIDM00832	Bowel	0.002	0.002	0.004	HR_proficient	none			0	0.004	0.0101	0	0.003	0.0262	0.0039	0.006	0.0342
T24	ACH-000018	SIDM01184	Bladder/Urinary Tract	0.07	0.036	0.106	HR_proficient	none			0.0079	0.044	0.1386	0.0039	0.051	0.0697	0.0138	0.098	0.1913
T47D	ACH-000147	SIDM00097	Breast	0.004	0.008	0.012	HR_proficient	none			0	0.003	0.0635	0.0019	0.006	0.0246	0.0019	0.011	0.0786
T84	ACH-000381	SIDM00782	Bowel	0.01	0	0.01	HR_proficient	none			0.006	0.012	0.0362	0	0	0.0021	0.006	0.012	0.04
TE1	ACH-000647	SIDM00369	Esophagus/Stomach	0.002	0	0.002	HR_proficient	none			0	0	0.008	0	0.001	0.006	0	0.002	0.0121
TE11	ACH-000488	SIDM00348	Esophagus/Stomach	0	0	0	HR_proficient	none			0	0	0.0062	0	0.002	0.004	0	0.002	0.0062
TE5	ACH-000408	SIDM00347	Esophagus/Stomach	0.046	0.038	0.084	HR_proficient	none			0.0279	0.053	0.2678	0.0118	0.043	0.2108	0.0437	0.095	0.4786
THP1	ACH-000146	SIDM01172	Myeloid	0.012	0.006	0.018	HR_proficient	none			0	0.008	0.0182	0	0.004	0.0125	0	0.011	0.0288
U251MG	ACH-000232	SIDM00111	CNS/Brain	0	0	0	HR_proficient	none			0	0	0.0022	0	0	0.002	0	0	0.0023
U2OS	ACH-000364	SIDM01191	Bone	0.01	0.004	0.014	HR_proficient	none			0.0019	0.012	0.0354	0.002	0.006	0.02	0.0058	0.02	0.0551
U87MG	ACH-000075	SIDM01189	CNS/Brain	0	0.002	0.002	HR_proficient	none			0	0	0.0045	0	0	0.0021	0	0.001	0.0047
UACC257	ACH-000579	SIDM00108	Skin	0.004	0.002	0.006	HR_proficient	none			0	0	0.0021	0	0.002	0.0041	0	0.002	0.0041
UACC812	ACH-000568	SIDM01187	Breast	0.028	0.006	0.034	HR_proficient	none			0	0.03	0.0898	0.0019	0.005	0.1	0.002	0.034	0.1841
UACC893	ACH-000554	SIDM01186	Breast	0.256	0.358	0.614	HR_deficient	BRCA2_type			0.1363	0.276	0.3242	0.1402	0.347	0.4167	0.3088	0.632	0.6893
UWB1289	ACH-001418	SIDM00815	Ovary/Fallopian Tube	0.74	0.132	0.872	HR_deficient	BRCA1_type			0.5204	0.692	0.7762	0.085	0.157	0.2773	0.7635	0.848	0.8901
VMCUB1	ACH-000545	SIDM00414	Bladder/Urinary Tract	0.008	0.002	0.01	HR_proficient	none			0	0.002	0.0224	0	0.002	0.0042	0	0.005	0.0263
WM2664	ACH-001239	SIDM00979	Skin	0	0	0	HR_proficient	none			0	0	0.002	0	0	0	0	0	0.002
ZR751	ACH-000097	SIDM00314	Breast	0	0	0	HR_proficient	none			0	0	0.0001	0	0	0.004	0	0	0.004
