# Supplementary material for: Pan-Cancer Analysis of Homologous Recombination Deficiency in Cell Lines
Source: Cancer Res Commun. 2024 Dec 6;4(12):3084–98. doi: 10.1158/2767-9764.CRC-24-0316 (PMC11621922; doi:10.1158/2767-9764.CRC-24-0316)
Supplement: Table S3 — Confusion matrix of CHORD HRD predictions in cell lines. [file crc-24-0316_table_s3_suppst3.xlsx]

## Sheet: Sheet1
Supplementary Table S3. Confusion matrix of CHORD HRD predictions in cell lines
		Label
		HRD	HR-proficient
CHORD prediction	HRD	8	3
	HR-proficient	0	173
