# Supplementary material for: Pan-Cancer Analysis of Homologous Recombination Deficiency in Cell Lines
Source: Cancer Res Commun. 2024 Dec 6;4(12):3084–98. doi: 10.1158/2767-9764.CRC-24-0316 (PMC11621922; doi:10.1158/2767-9764.CRC-24-0316)
Supplement: Table S4 — DNA repair mutation enrichment analysis for CHORD predictions. [file crc-24-0316_table_s4_suppst4.xlsx]

## Sheet: table_s3
Supplementary Table S4. DNA repair mutation enrichment analysis for CHORD predictions
symbol	pct_hrd	pct_hrp	p.value	q.value
FANCC	9.09091	0	0.0372881	0.219924
NEIL3	9.09091	0.352113	0.073308	0.219924
SMARCC1	9.09091	0.352113	0.073308	0.219924
DNA2	9.09091	1.76056	0.205468	0.424277
PMS2	9.09091	2.11268	0.235709	0.424277
PRKDC	9.09091	4.22535	0.396229	0.56892
RAD9B	9.09091	4.92958	0.442494	0.56892
MMS19	9.09091	5.98592	0.50587	0.569104
TP53	27.2727	25.7042	0.571198	0.571198
