# Supplementary material for: Pan-Cancer Analysis of Homologous Recombination Deficiency in Cell Lines
Source: Cancer Res Commun. 2024 Dec 6;4(12):3084–98. doi: 10.1158/2767-9764.CRC-24-0316 (PMC11621922; doi:10.1158/2767-9764.CRC-24-0316)
Supplement: Table S5 — HRDsum scores for cell lines. [file crc-24-0316_table_s5_suppst5.xlsx]

## Sheet: table_s4
Supplementary Table S5. HRDsum scores for cell lines
cell_line	DepMap_ID	Sanger_ID	tissue	hrdsum_broad	hrdsum_sanger_sangerwes	hrdsum_sanger_broadwes	hrdsum_summary
1321N1	ACH-001000	SIDM01967	CNS/Brain	36			30
143B	ACH-001001	SIDM00804	Bone	57			49
22RV1	ACH-000956	SIDM00499	Prostate	8	6	14	6
2313287	ACH-000948	SIDM00980	Esophagus/Stomach	22	13		15
253J	ACH-000011	SIDM01529	Bladder/Urinary Tract			18	11
253JBV	ACH-000026	SIDM01624	Bladder/Urinary Tract			11	6
42MGBA	ACH-000323	SIDM00982	CNS/Brain	21			17
451LU	ACH-001002	SIDM01240	Skin		19		19
5637	ACH-000905	SIDM00807	Bladder/Urinary Tract	23	22		20
59M	ACH-000520	SIDM01528	Ovary/Fallopian Tube	40			33
639V	ACH-000973	SIDM00999	Bladder/Urinary Tract	20	22		19
647V	ACH-000896	SIDM00983	Bladder/Urinary Tract	59	38		46
697	ACH-000070	SIDM01076	Lymphoid	11	9		8
769P	ACH-000411	SIDM00803	Kidney	13	11		10
786O	ACH-000649	SIDM00125	Kidney	20	9		12
8305C	ACH-001306	SIDM00997	Thyroid	15	22		17
8505C	ACH-001307	SIDM00996	Thyroid	10	6		6
8MGBA	ACH-000137	SIDM00998	CNS/Brain	33	22		24
A101D	ACH-000008	SIDM00801	Skin	20	19		18
A1207	ACH-000283	SIDM01527	CNS/Brain	25			20
A172	ACH-000558	SIDM00799	CNS/Brain	28	26		25
A204	ACH-000201	SIDM00798	Soft Tissue	0	0		0
A2058	ACH-000788	SIDM00797	Skin	13	5		7
A253	ACH-000740	SIDM00796	Head and Neck	47	33		38
A2780	ACH-000657	SIDM00210	Ovary/Fallopian Tube	11	5		6
A375	ACH-000219	SIDM00795	Skin	30	18		22
A388	ACH-001442	SIDM00794	Skin		11		10
A3KAW	ACH-000697	SIDM00495	Lymphoid	28	20		22
A427	ACH-000757	SIDM00810	Lung		23		24
A431	ACH-001328	SIDM00995	Skin		20		20
A498	ACH-000555	SIDM00124	Kidney	19	20		18
A4FUK	ACH-000157	SIDM00502	Lymphoid	7	6		5
A549	ACH-000681	SIDM00903	Lung	25	22		21
A673	ACH-000052	SIDM00848	Bone	19	22		18
A704	ACH-000429	SIDM00849	Kidney	12	13		10
ABC1	ACH-000528	SIDM00494	Lung	51	38		42
ACCMESO1	ACH-000086	SIDM01526	Pleura	9		23	12
ACHN	ACH-000046	SIDM00123	Kidney	9	14		10
ACN	ACH-002389	SIDM00057	Peripheral Nervous System		21		21
AGS	ACH-000880	SIDM00850	Esophagus/Stomach	5	4		4
ALLPO	ACH-002209	SIDM00211	Lymphoid		4		4
ALLSIL	ACH-000105	SIDM00994	Lymphoid	9	10	8	7
AM38	ACH-000269	SIDM00492	CNS/Brain	29	40		33
AML193	ACH-000557	SIDM01525	Myeloid	4		14	6
AMO1	ACH-000838	SIDM00993	Lymphoid	47	30	41	36
AN3CA	ACH-000940	SIDM00901	Uterus	9	4		6
ARH77	ACH-002210	SIDM00900	Non-Cancerous		17		17
ASH3	ACH-001443	SIDM00491	Thyroid		21		21
ASPC1	ACH-000222	SIDM00899	Pancreas	19	14		14
ATN1	ACH-002058	SIDM00233	Lymphoid		25		26
AU565	ACH-000248	SIDM00898	Breast	49	43		44
AZ521	ACH-001015	SIDM01934	Bowel	4			3
BALL1	ACH-002211	SIDM00287	Lymphoid		29		31
BB30HNC	ACH-002212	SIDM00172	Head and Neck		14		13
BB30PBL	ACH-002342	SIDM01638	Non-Cancerous		0		0
BB49EBV	ACH-002343	SIDM01722	Non-Cancerous		0		0
BB49HNC	ACH-002213	SIDM00174	Head and Neck		7		6
BB65EBV	ACH-002344	SIDM01721	Non-Cancerous		0		0
BB65RCC	ACH-002090	SIDM00191	Kidney		11		10
BC1	ACH-002214	SIDM00896	Lymphoid		9		8
BC3	ACH-002215	SIDM00895	Lymphoid		3		3
BC3C	ACH-000593	SIDM01523	Bladder/Urinary Tract	16			13
BCP1	ACH-000923	SIDM01530	Lymphoid	30			25
BCPAP	ACH-000456	SIDM00992	Thyroid	15	11		11
BDCM	ACH-000080	SIDM01522	Myeloid	0		3	0
BE13	ACH-002216	SIDM01245	Lymphoid		18		18
BE2M17	ACH-002217	SIDM01229	Peripheral Nervous System		14		13
BECKER	ACH-001016	SIDM00490	CNS/Brain	26	30		26
BEN	ACH-000603	SIDM00990	Lung	58	51		52
BFTC905	ACH-000802	SIDM00989	Bladder/Urinary Tract	31	28		27
BFTC909	ACH-000792	SIDM00988	Kidney	27	25		24
BHT101	ACH-000191	SIDM00987	Thyroid	36	24		28
BHY	ACH-000548	SIDM00986	Head and Neck	37	32		32
BICR10	ACH-001331	SIDM00077	Head and Neck		22		22
BICR16	ACH-000503	SIDM01520	Head and Neck	55		45	44
BICR18	ACH-000992	SIDM01519	Head and Neck	58		30	36
BICR22	ACH-000794	SIDM00485	Head and Neck	29	23		24
BICR31	ACH-000228	SIDM00078	Head and Neck	36	30	43	33
BICR56	ACH-000771	SIDM01518	Head and Neck	8		14	7
BICR6	ACH-000415	SIDM01517	Head and Neck	28		19	18
BICR78	ACH-001332	SIDM00501	Head and Neck		21		21
BL41	ACH-000245	SIDM00985	Lymphoid	22	17	16	15
BL70	ACH-000402	SIDM00074	Lymphoid	6		1	2
BONNA12	ACH-001452	SIDM00984	Lymphoid		0		0
BPH1	ACH-001453	SIDM00964	Non-Cancerous		13		12
BT20	ACH-000536	SIDM00893	Breast	66	48		54
BT474	ACH-000927	SIDM00963	Breast	40	35		35
BT483	ACH-000818	SIDM00892	Breast	40	18		26
BT549	ACH-000288	SIDM00122	Breast	13	24		18
BV173	ACH-000432	SIDM00962	Myeloid	7	10		7
BXPC3	ACH-000535	SIDM00132	Pancreas	28	26		25
C2BBE1	ACH-000009	SIDM01233	Bowel	10	27		18
C32	ACH-000580	SIDM00890	Skin	15	17		14
C33A	ACH-001333	SIDM00889	Cervix		21		21
C3A	ACH-001021	SIDM01237	Liver	9	9		8
C4I	ACH-001334	SIDM00905	Cervix		26		27
C8166	ACH-000206	SIDM00072	Lymphoid		0		0
CA46	ACH-000440	SIDM00907	Lymphoid	13	11		10
CA922	ACH-002043	SIDM00489	Head and Neck		49		51
CADOES1	ACH-000210	SIDM00961	Bone	6	5	13	5
CAKI1	ACH-000433	SIDM00941	Kidney	28	13		18
CAKI2	ACH-000234	SIDM01546	Kidney	34		42	32
CAL120	ACH-000212	SIDM00940	Breast	65	43		50
CAL12T	ACH-000826	SIDM00939	Lung	32	27		27
CAL148	ACH-000902	SIDM00938	Breast	15	12		12
CAL27	ACH-000832	SIDM00937	Head and Neck	28	19		21
CAL29	ACH-000142	SIDM00936	Bladder/Urinary Tract	18	9		11
CAL33	ACH-000518	SIDM00942	Head and Neck	16	9		10
CAL39	ACH-002091	SIDM00935	Vulva/Vagina		30		32
CAL51	ACH-000856	SIDM00933	Breast	1	0		0
CAL54	ACH-000457	SIDM00932	Kidney	10	15		11
CAL62	ACH-000174	SIDM00931	Thyroid	23	23		21
CAL72	ACH-001715	SIDM00930	Bone		38		40
CAL78	ACH-000516	SIDM00929	Bone	77	47		58
CAL851	ACH-000857	SIDM00928	Breast	68	58		59
CALU1	ACH-000511	SIDM01545	Lung	18		27	17
CALU3	ACH-000392	SIDM00922	Lung	31	26	25	23
CALU6	ACH-000264	SIDM00921	Lung	41	36		36
CAMA1	ACH-000783	SIDM00920	Breast	35	30		30
CAOV3	ACH-000713	SIDM00919	Ovary/Fallopian Tube	83	67		70
CAOV4	ACH-000103	SIDM00918	Ovary/Fallopian Tube	21	18		18
CAPAN1	ACH-000354	SIDM00934	Pancreas	80	48		60
CAPAN2	ACH-000107	SIDM00943	Pancreas	20	16		16
CAR1	ACH-002345	SIDM00488	Bowel		35		37
CAS1	ACH-000464	SIDM00212	CNS/Brain	22	3		10
CASKI	ACH-001336	SIDM00923	Cervix		34		36
CCFSTTG1	ACH-000329	SIDM00131	CNS/Brain	6	5	9	4
CCK81	ACH-000963	SIDM00487	Bowel	15	9		10
CCRFCEM	ACH-001738	SIDM00121	Lymphoid		7		6
CESS	ACH-002218	SIDM00917	Myeloid		0		0
CFPAC1	ACH-000138	SIDM00130	Pancreas	24	20		20
CGTHW1	ACH-001023	SIDM01248	Head and Neck	27	26		24
CH157MN	ACH-000025	SIDM01543	CNS/Brain	9			7
CHAGOK1	ACH-000867	SIDM00924	Lung	56	39		44
CHL1	ACH-001024	SIDM01228	Skin	22	27		23
CHP126	ACH-000136	SIDM00286	Peripheral Nervous System	19	16		15
CHP134	ACH-001338	SIDM00285	Peripheral Nervous System		16		15
CHP212	ACH-000120	SIDM00910	Peripheral Nervous System	9	9		8
CHSA0011	ACH-002092	SIDM00051	Bone		0		0
CHSA0108	ACH-002093	SIDM00050	Bone		11		10
CHSA8926	ACH-002094	SIDM00176	Bone		5		4
CI1	ACH-000687	SIDM01531	Lymphoid	4			3
CJM	ACH-000458	SIDM01512	Skin	44			37
CL11	ACH-000249	SIDM00944	Bowel	14	12	22	12
CL14	ACH-000342	SIDM01491	Bowel	21		36	24
CL34	ACH-000895	SIDM00945	Bowel	5	6		4
CL40	ACH-000798	SIDM00960	Bowel	0	3	12	3
CMK	ACH-000641	SIDM00959	Myeloid	52		38	38
CMK115	ACH-001036	SIDM01235	Myeloid	46			39
CMK86	ACH-001037	SIDM01940	Myeloid	20			16
CMLT1	ACH-000920	SIDM00958	Myeloid	9	6	8	5
COLO201	ACH-000253	SIDM00823	Bowel			20	13
COLO205	ACH-001039	SIDM00826	Bowel	26	16		18
COLO320	ACH-000202	SIDM00071	Bowel	23			18
COLO320HSR	ACH-002219	SIDM00842	Bowel		14		13
COLO668	ACH-000803	SIDM00143	Lung	12	7		8
COLO678	ACH-000350	SIDM00957	Bowel	25	24		22
COLO679	ACH-000805	SIDM00284	Skin	21	12		14
COLO680N	ACH-000717	SIDM00956	Esophagus/Stomach	59	41		47
COLO684	ACH-000864	SIDM00142	Uterus	3	2		2
COLO704	ACH-001042	SIDM01719	Uterus	6			5
COLO741	ACH-000582	SIDM01483	Skin	29	21		22
COLO775	ACH-001043	SIDM01718	Lymphoid	47			40
COLO783	ACH-000812	SIDM00955	Skin	19	41	26	26
COLO792	ACH-000968	SIDM00140	Skin	31	23		24
COLO800	ACH-000401	SIDM00515	Skin	10	10		8
COLO818	ACH-001044	SIDM01153	Skin	12			9
COLO824	ACH-001820	SIDM00954	Breast		36		38
COLO829	ACH-000644	SIDM00909	Skin	19	17		16
COLO829BL	ACH-002380	SIDM00908	Non-Cancerous		0		0
COLO849	ACH-001045	SIDM01870	Skin	14			11
CORL105	ACH-000161	SIDM00513	Lung	28	29		27
CORL23	ACH-000662	SIDM00512	Lung	16	19		16
CORL24	ACH-000382	SIDM01490	Lung	17		20	13
CORL279	ACH-000257	SIDM00511	Lung	22	17		18
CORL303	ACH-002095	SIDM00510	Lung		5		4
CORL311	ACH-000187	SIDM00509	Lung	24	30	31	25
CORL32	ACH-001489	SIDM00508	Lung		5		4
CORL321	ACH-001490	SIDM00507	Lung		19		19
CORL47	ACH-000695	SIDM01482	Lung	20			16
CORL51	ACH-001047	SIDM01717	Lung	17			13
CORL88	ACH-000508	SIDM00506	Lung	27	26		24
CORL95	ACH-000743	SIDM00521	Lung	25	22	25	20
COV318	ACH-000256	SIDM01480	Ovary/Fallopian Tube	32		27	23
COV362	ACH-000278	SIDM01479	Ovary/Fallopian Tube	68			59
COV434	ACH-000123	SIDM01476	Ovary/Fallopian Tube	0			0
COV504	ACH-001048	SIDM01475	Ovary/Fallopian Tube	36		37	30
COV644	ACH-000608	SIDM01474	Ovary/Fallopian Tube	34			28
CP50EBV	ACH-002346	SIDM01716	Non-Cancerous		0		0
CP50MELB	ACH-002096	SIDM00175	Skin		15		14
CP66EBV	ACH-002347	SIDM01715	Non-Cancerous		0		0
CP66MEL	ACH-002097	SIDM00190	Skin		18		18
CP67MEL	ACH-002098	SIDM00189	Skin		18		18
CPCN	ACH-001049	SIDM00953	Lung	20	15		15
CROAP2	ACH-002220	SIDM00952	Lymphoid		5		4
CS1	ACH-002099	SIDM00199	Bone		38		40
CTB1	ACH-002221	SIDM00283	Lymphoid		6		5
CTV1	ACH-002222	SIDM00951	Lymphoid		0		0
CW2	ACH-000998	SIDM00282	Bowel	3	1		2
D245MG	ACH-002223	SIDM01021	CNS/Brain		9		8
D247MG	ACH-002224	SIDM00622	CNS/Brain		1		1
D263MG	ACH-002225	SIDM00732	CNS/Brain		15		14
D283MED	ACH-000055	SIDM00888	CNS/Brain	13	8		8
D336MG	ACH-002226	SIDM00620	CNS/Brain		9		8
D341Med	ACH-000095	SIDM01492	CNS/Brain	4			3
D392MG	ACH-002227	SIDM00542	CNS/Brain		8		7
D423MG	ACH-002228	SIDM00209	CNS/Brain		5		4
D502MG	ACH-002229	SIDM00208	CNS/Brain		13		12
D542MG	ACH-002230	SIDM00207	CNS/Brain		16		15
D566MG	ACH-002231	SIDM00206	CNS/Brain		2		2
DANG	ACH-000243	SIDM00950	Pancreas	43	35		36
DAOY	ACH-000211	SIDM00887	CNS/Brain	29	22		23
DAUDI	ACH-000786	SIDM00845	Lymphoid	2	2		2
DB	ACH-000334	SIDM00886	Lymphoid	23	21		20
DBTRG05MG	ACH-000863	SIDM00867	CNS/Brain	20	15		15
DEL	ACH-000233	SIDM00949	Lymphoid	25	18		19
DETROIT562	ACH-000207	SIDM00831	Head and Neck	42	39		38
DG75	ACH-002232	SIDM00948	Lymphoid		9		8
DIFI	ACH-002233	SIDM00049	Bowel		26		27
DJM1	ACH-002100	SIDM00281	Skin		25		26
DKMG	ACH-000244	SIDM00947	CNS/Brain	14	14		12
DLD1	ACH-001061	SIDM00787	Bowel	13			10
DM3	ACH-000742	SIDM01505	Non-Cancerous	0			0
DMS114	ACH-000530	SIDM00865	Lung	28	28		26
DMS153	ACH-000594	SIDM01504	Lung	23		17	14
DMS273	ACH-000749	SIDM00522	Lung	4	4		4
DMS454	ACH-000844	SIDM01503	Lung	48		48	42
DMS53	ACH-000698	SIDM00523	Lung	65	52		55
DMS79	ACH-000703	SIDM00524	Lung	38	25	35	29
DND41	ACH-000981	SIDM00946	Lymphoid	4	0	8	2
DOHH2	ACH-000056	SIDM00981	Lymphoid	8	4		5
DOK	ACH-002234	SIDM00540	Head and Neck		13		12
DOTC24510	ACH-001341	SIDM00864	Cervix		77		75
DOV13	ACH-001063	SIDM00969	Ovary/Fallopian Tube	24	11		14
DSH1	ACH-002235	SIDM00970	Bladder/Urinary Tract		9		8
DU145	ACH-000979	SIDM00120	Prostate	34	20		24
DU4475	ACH-000258	SIDM01001	Breast	16	21		17
DV90	ACH-000925	SIDM01510	Lung	6		6	4
EAHY926		SIDM01986	Lung		28		29
EB1	ACH-000877	SIDM00862	Lymphoid	2			2
EB2	ACH-001064	SIDM00863	Lymphoid	29	7		15
EB3	ACH-002236	SIDM00793	Lymphoid		5		4
EBC1	ACH-000563	SIDM00486	Lung	49	38		41
ECC10	ACH-000560	SIDM00280	Esophagus/Stomach	18	16		14
ECC12	ACH-000225	SIDM00279	Esophagus/Stomach	58	43		48
ECGI10	ACH-000305	SIDM00278	Esophagus/Stomach	68	67		63
EFE184	ACH-000435	SIDM01502	Uterus	37		35	30
EFM19	ACH-000330	SIDM01056	Breast	64	40		48
EFM192A	ACH-000117	SIDM01002	Breast	41	35		36
EFO21	ACH-000308	SIDM01052	Ovary/Fallopian Tube	85	71		72
EFO27	ACH-000936	SIDM01051	Ovary/Fallopian Tube	2	2		2
EGI1	ACH-001494	SIDM01050	Biliary Tract		11		10
EHEB	ACH-000038	SIDM01049	Lymphoid	0	0		0
EJM	ACH-000821	SIDM01048	Lymphoid	44	30	45	36
EKVX	ACH-000706	SIDM00119	Lung		36		38
EM2	ACH-000295	SIDM01047	Myeloid	24	11		14
EMCBAC1	ACH-002101	SIDM00048	Lung		25		26
EMCBAC2	ACH-002102	SIDM00047	Lung		3		3
EN	ACH-000978	SIDM01045	Uterus	5	1		2
EOL1	ACH-000198	SIDM00277	Myeloid	6	6		5
EPLC272H	ACH-000585	SIDM01044	Lung	55	36		42
ES1	ACH-002103	SIDM00266	Bone		13		12
ES2	ACH-000906	SIDM00861	Ovary/Fallopian Tube	34	20		24
ES3	ACH-002104	SIDM00265	Bone		11		10
ES4	ACH-002105	SIDM00264	Bone		5		4
ES5	ACH-002106	SIDM00263	Bone		17		17
ES6	ACH-002107	SIDM00262	Bone		36		38
ES7	ACH-002108	SIDM00269	Bone		36		38
ES8	ACH-002109	SIDM00261	Bone		20		20
ESO26	ACH-001496	SIDM00539	Esophagus/Stomach		27		28
ESO51	ACH-001497	SIDM00538	Esophagus/Stomach		35		37
ESS1	ACH-000913	SIDM01043	Uterus	7	8	15	7
ETK1	ACH-002237	SIDM00276	Biliary Tract		22		22
EVSAT	ACH-001065	SIDM01042	Breast	43	39		38
EW1	ACH-002110	SIDM00205	Bone		14		13
EW11	ACH-002111	SIDM00203	Bone		27		28
EW12	ACH-002112	SIDM00200	Bone		15		14
EW13	ACH-002113	SIDM00621	Bone		13		12
EW16	ACH-002114	SIDM00198	Bone		4		4
EW18	ACH-002115	SIDM00197	Bone		22		22
EW22	ACH-002116	SIDM00196	Bone		12		11
EW24	ACH-002117	SIDM00195	Bone		10		9
EW3	ACH-002118	SIDM00202	Bone		6		5
EW7	ACH-002119	SIDM00201	Bone		25		26
EW8	ACH-000499	SIDM01500	Bone	36			30
EWS502	ACH-000279	SIDM01499	Bone	27			22
F36P	ACH-000487	SIDM01498	Myeloid	37		43	34
F5	ACH-001067	SIDM01497	CNS/Brain	4			3
FADU	ACH-000846	SIDM00860	Head and Neck	54	46		47
FARAGE	ACH-001498	SIDM00859	Lymphoid		2		2
FLO1	ACH-001500	SIDM01041	Esophagus/Stomach		18		18
FTC133	ACH-000903	SIDM00213	Thyroid	1	13		6
FTC238	ACH-000897	SIDM00228	Thyroid	20		27	18
FU97	ACH-000633	SIDM00503	Esophagus/Stomach	48	35		39
FUOV1	ACH-000574	SIDM01040	Ovary/Fallopian Tube	43	44		41
G292CLONEA141B1	ACH-000082	SIDM00858	Bone	64			55
G361	ACH-000572	SIDM00857	Skin	39	32		34
G401	ACH-000096	SIDM00856	Kidney	0	0		0
G402	ACH-000375	SIDM00855	Kidney	2	2		2
GA10	ACH-000162	SIDM00854	Lymphoid	9	5		6
GAK	ACH-002120	SIDM00543	Vulva/Vagina		21		21
GAMG	ACH-000098	SIDM01055	CNS/Brain	24	26		23
GB1	ACH-000738	SIDM00581	CNS/Brain	44	40		40
GCIY	ACH-000047	SIDM00274	Esophagus/Stomach	35	32		32
GCT	ACH-000835	SIDM00853	Soft Tissue	15	13		12
GDM1	ACH-000081	SIDM01057	Myeloid	9	5	21	8
GI1	ACH-000756	SIDM00273	CNS/Brain	30	33		30
GIMEN	ACH-001344	SIDM00227	Peripheral Nervous System		18		18
GMEL	ACH-002121	SIDM00129	Skin		20		20
GMS10	ACH-000102	SIDM01074	CNS/Brain	16	23		18
GOS3	ACH-000027	SIDM01635	CNS/Brain	17		22	14
GOTO	ACH-001716	SIDM00544	Peripheral Nervous System		21		21
GP2D	ACH-000982	SIDM00536	Bowel	11			9
GP5D	ACH-001345	SIDM00537	Bowel		6		5
GRANTA519	ACH-000073	SIDM01058	Lymphoid	12	10	14	9
GRM	ACH-001072	SIDM00468	Pancreas	38			32
GRST	ACH-002238	SIDM01259	Lymphoid		16		15
GSS	ACH-000746	SIDM01511	Esophagus/Stomach	36		34	29
GSU	ACH-000485	SIDM01551	Esophagus/Stomach	10		18	10
H2369	ACH-002123	SIDM00104	Pleura		14		13
H2373	ACH-002124	SIDM00103	Pleura		23		24
H2461	ACH-002125	SIDM00102	Pleura		23		24
H2591	ACH-002126	SIDM00101	Pleura		26		27
H2595	ACH-002127	SIDM00100	Pleura		17		17
H2722	ACH-002128	SIDM00099	Pleura		14		13
H2731	ACH-002129	SIDM00098	Pleura		25		26
H2795	ACH-002130	SIDM00154	Pleura		14		13
H2803	ACH-002131	SIDM00309	Pleura		18		18
H2804	ACH-002132	SIDM00310	Pleura		23		24
H2810	ACH-002133	SIDM00311	Pleura		24		25
H2818	ACH-002134	SIDM00520	Pleura		17		17
H2869	ACH-002135	SIDM00519	Pleura		13		12
H290	ACH-002136	SIDM00518	Pleura		36		38
H3118	ACH-002239	SIDM00517	Head and Neck		18		18
H4	ACH-000389	SIDM00852	CNS/Brain	30	21		23
H9	ACH-002240	SIDM01251	Lymphoid		46		48
HA7EBV	ACH-002350	SIDM01711	Non-Cancerous		0		0
HA7RCC	ACH-002139	SIDM00188	Kidney		18		18
HAL01	ACH-002241	SIDM00289	Lymphoid		0		0
HARA	ACH-000843	SIDM00598	Lung	52	46		46
HC1	ACH-002242	SIDM01073	Lymphoid		2		2
HCC1143	ACH-000374	SIDM00866	Breast	58	57	57	54
HCC1143BL	ACH-002378	SIDM00868	Non-Cancerous		0		0
HCC1171	ACH-000578	SIDM01553	Lung	22			18
HCC1187	ACH-000111	SIDM00885	Breast	35	32		32
HCC1187BL	ACH-002373	SIDM00869	Non-Cancerous		0		0
HCC1195	ACH-000868	SIDM01607	Lung	75			65
HCC1359	ACH-000901	SIDM01606	Lung	22			18
HCC1395	ACH-000699	SIDM00884	Breast	81	69	72	70
HCC1395BL	ACH-002382	SIDM00883	Non-Cancerous		2		2
HCC1419	ACH-000277	SIDM00882	Breast	25	39		30
HCC1428	ACH-000352	SIDM00881	Breast	58	54		52
HCC1438	ACH-000891	SIDM01605	Lung			32	26
HCC15	ACH-000878	SIDM01072	Lung	22	17		18
HCC1500	ACH-000349	SIDM00879	Breast	65	52		55
HCC1569	ACH-000930	SIDM00878	Breast	46	54		47
HCC1599	ACH-000196	SIDM00877	Breast	63	52		54
HCC1599BL	ACH-002374	SIDM00876	Non-Cancerous		0		0
HCC1806	ACH-000624	SIDM00875	Breast	57	42		46
HCC1897	ACH-001079	SIDM01814	Lung	45			38
HCC1937	ACH-000223	SIDM00874	Breast	73	63		63
HCC1937BL	ACH-002375	SIDM00873	Non-Cancerous		0		0
HCC1954	ACH-000859	SIDM00872	Breast	43	35		36
HCC1954BL	ACH-002384	SIDM00871	Non-Cancerous		0		0
HCC202	ACH-000725	SIDM00870	Breast	59	43		48
HCC2157	ACH-000691	SIDM00774	Breast	47	35		38
HCC2157BL	ACH-002381	SIDM00773	Non-Cancerous		0		0
HCC2218	ACH-000755	SIDM00772	Breast	27	23		23
HCC2218BL	ACH-002383	SIDM00696	Non-Cancerous		0		0
HCC2279	ACH-000731	SIDM01602	Lung	41			34
HCC2814	ACH-000690	SIDM01599	Lung	53			45
HCC2935	ACH-000150	SIDM01598	Lung	25		33	24
HCC2998	ACH-001081	SIDM00118	Bowel		3		3
HCC33	ACH-000515	SIDM01071	Lung	31	17		21
HCC364	ACH-000575	SIDM01597	Lung	16			13
HCC366	ACH-000840	SIDM01070	Lung	42	30	38	33
HCC38	ACH-000276	SIDM00675	Breast	83	55		64
HCC38BL	ACH-002377	SIDM00674	Non-Cancerous		0		0
HCC4006	ACH-000066	SIDM01596	Lung	46		29	30
HCC44	ACH-000667	SIDM01069	Lung	35	27		28
HCC56	ACH-000467		Bowel	33			27
HCC70	ACH-000668	SIDM00673	Breast	31	16		20
HCC78	ACH-000562	SIDM01068	Lung	12	8	15	8
HCC827	ACH-000012	SIDM01067	Lung	19	19		17
HCC95	ACH-000454	SIDM01593	Lung	42			35
HCE4	ACH-002243	SIDM00052	Esophagus/Stomach		27		28
HCET	ACH-002336	SIDM00075	Non-Cancerous		37		39
HCT116	ACH-000971	SIDM00783	Bowel	15	4		8
HCT15	ACH-000997	SIDM00789	Bowel	9	1		4
HDLM2	ACH-000267	SIDM01064	Lymphoid	44	26		32
HDMYZ	ACH-000190	SIDM01063	Myeloid	38	31		32
HDQP1	ACH-000643	SIDM01062	Breast	48	46		44
HEC1	ACH-001517	SIDM00596	Uterus		25		26
HEC108	ACH-000990	SIDM01608	Uterus	6		38	18
HEC151	ACH-000972	SIDM01609	Uterus	6		5	4
HEC1A	ACH-000954	SIDM00595	Uterus	17			13
HEC1B	ACH-000941	SIDM01241	Uterus	19			15
HEC251	ACH-000996	SIDM01611	Uterus	5		9	4
HEC265	ACH-000946	SIDM01612	Uterus	6		2	3
HEC50B	ACH-000831	SIDM01614	Uterus	49		43	40
HEC59	ACH-000994	SIDM01617	Uterus	11		31	17
HEC6	ACH-000984	SIDM01619	Uterus	17		34	20
HEL	ACH-000004	SIDM00594	Myeloid	29	23		24
HEL9217	ACH-000005	SIDM00593	Myeloid	32			26
HELA	ACH-001086	SIDM00846	Cervix		24		25
HEMCSS	ACH-001519	SIDM00535	Bone		0		0
HEP3B217	ACH-000625	SIDM00672	Liver	41	30	44	35
HEPG2	ACH-000739	SIDM00904	Liver	7			5
HEY	ACH-002140	SIDM00968	Ovary/Fallopian Tube		22		22
HEYA8	ACH-000542	SIDM01215	Ovary/Fallopian Tube	13		19	11
HGC27	ACH-000847	SIDM00290	Esophagus/Stomach	56	52		51
HH	ACH-000061	SIDM00671	Lymphoid	22	17		18
HL60	ACH-000002	SIDM00829	Myeloid	14	14		12
HLC1	ACH-001088	SIDM01805	Lung	36			30
HLE	ACH-001089	SIDM00064	Liver	28	33		29
HLF	ACH-000393	SIDM00065	Liver	21			17
HLFA	ACH-000797	SIDM01710	Non-Cancerous	0		1	0
HMC18	ACH-000721	SIDM01622	Breast	38		38	32
HMCB	ACH-000931	SIDM00914	Skin	28			23
HMVII	ACH-002040	SIDM00291	Vulva/Vagina		30		32
HN	ACH-001090	SIDM01061	Head and Neck	62	42		48
HO1N1	ACH-002244	SIDM00592	Head and Neck		16		15
HO1U1	ACH-002045	SIDM00591	Head and Neck		38		40
HOP62	ACH-000861	SIDM00133	Lung		25		26
HOP92	ACH-000825	SIDM00134	Lung		36		38
HOS	ACH-000613	SIDM00806	Bone	37	27		30
HPAC	ACH-000270	SIDM00670	Pancreas	18	16		14
HPAFII	ACH-000094	SIDM00669	Pancreas	19	19		17
HPBALL	ACH-000942	SIDM01618	Lymphoid	9		14	8
HRT18	ACH-001091	SIDM00788	Bowel	8			6
HS172T	ACH-000088	SIDM01616	Non-Cancerous	0			0
HS229T	ACH-000131	SIDM01615	Non-Cancerous	0		1	0
HS255T	ACH-000199	SIDM01613	Non-Cancerous			2	1
HS274T	ACH-000134	SIDM01592	Non-Cancerous	0		0	0
HS281T	ACH-000083	SIDM01594	Non-Cancerous	0		7	2
HS294T	ACH-000014	SIDM00800	Skin	14			11
HS343T	ACH-000184	SIDM01590	Non-Cancerous	0		2	0
HS445	ACH-002245	SIDM00668	Lymphoid		2		2
HS571T	ACH-001092	SIDM01707	Ovary/Fallopian Tube	11			9
HS578T	ACH-000148	SIDM00135	Breast	13	10	17	10
HS600T	ACH-000240	SIDM01580	Non-Cancerous	0		1	0
HS604T	ACH-001093	SIDM01706	Non-Cancerous	0		5	1
HS606T	ACH-000540	SIDM01591	Non-Cancerous	0		1	0
HS611T	ACH-000069	SIDM01567	Lymphoid			3	1
HS616T	ACH-000063	SIDM01566	Non-Cancerous	0		0	0
HS618T	ACH-000539	SIDM01565	Non-Cancerous	0			0
HS633T	ACH-002246	SIDM00667	Soft Tissue		3		3
HS675T	ACH-000214	SIDM01564	Non-Cancerous	0		1	0
HS683	ACH-000067	SIDM00666	CNS/Brain	7	7		6
HS688AT	ACH-000306	SIDM01563	Non-Cancerous	0			0
HS695T	ACH-000799	SIDM01561	Skin	31		24	21
HS698T	ACH-000850	SIDM01705	Non-Cancerous	0			0
HS706T	ACH-000071	SIDM01704	Non-Cancerous	0			0
HS729	ACH-000133	SIDM01560	Soft Tissue	48		65	52
HS737T	ACH-000185	SIDM01703	Non-Cancerous	0			0
HS739T	ACH-000413	SIDM01702	Non-Cancerous	0			0
HS742T	ACH-000230	SIDM01701	Non-Cancerous	0			0
HS746T	ACH-000616	SIDM00665	Esophagus/Stomach	48	45		44
HS751T	ACH-000165	SIDM01700	Non-Cancerous	0		3	0
HS766T	ACH-000178	SIDM00664	Pancreas	14	9	16	9
HS819T	ACH-000224	SIDM01699	Non-Cancerous	0		8	2
HS821T	ACH-000526	SIDM01698	Non-Cancerous	6			5
HS822T	ACH-000229	SIDM01697	Non-Cancerous	0			0
HS834T	ACH-000275	SIDM01709	Non-Cancerous			2	1
HS839T	ACH-000180	SIDM01724	Non-Cancerous	0		2	0
HS840T	ACH-000284	SIDM01725	Non-Cancerous	0		2	0
HS852T	ACH-000274	SIDM01559	Skin	31		22	20
HS863T	ACH-000119	SIDM01726	Non-Cancerous	0		3	0
HS870T	ACH-000340	SIDM01749	Non-Cancerous	0		3	0
HS888T	ACH-000154	SIDM01746	Non-Cancerous	0		3	0
HS895T	ACH-000043	SIDM01743	Non-Cancerous	0		1	0
HS934T	ACH-000194	SIDM01741	Non-Cancerous	0			0
HS936T	ACH-000801	SIDM01750	Skin			18	11
HS939T	ACH-000814	SIDM00663	Skin		18	24	18
HS940T	ACH-000135	SIDM00662	Non-Cancerous	0	3	3	1
HS944T	ACH-000632	SIDM00063	Skin	28	22		22
HSC2	ACH-000472	SIDM00590	Head and Neck	50	31		38
HSC3	ACH-000778	SIDM00589	Head and Neck	31	21		23
HSC39	ACH-002141	SIDM00045	Esophagus/Stomach		31		33
HSC4	ACH-000546	SIDM00588	Head and Neck	30	21	34	25
HT	ACH-000914	SIDM00661	Lymphoid	15	12	19	12
HT1080	ACH-000054	SIDM00828	Soft Tissue	3	2		2
HT115	ACH-000986	SIDM00534	Bowel	9	14		10
HT1197	ACH-000547	SIDM00676	Bladder/Urinary Tract	47	40		41
HT1376	ACH-000724	SIDM00678	Bladder/Urinary Tract	54	44		46
HT144	ACH-000322	SIDM00695	Skin	26	28		25
HT29	ACH-000552	SIDM00136	Bowel	16	14		13
HT3	ACH-001525	SIDM00679	Cervix		41		43
HT55	ACH-000926	SIDM00541	Bowel	15	11	18	11
HTCC3	ACH-001350	SIDM00496	Thyroid		23		24
HTK	ACH-001094	SIDM00805	Bone	49			42
HUCCT1	ACH-000976	SIDM00587	Biliary Tract	23	25		22
HUG1N	ACH-000239	SIDM01753	Esophagus/Stomach	43		39	35
HUH1	ACH-000475	SIDM00586	Liver	30	28	33	27
HUH28	ACH-000808	SIDM01735	Biliary Tract	8		22	10
HUH6	ACH-000671	SIDM00062	Liver	28		21	18
HUH7	ACH-000480	SIDM00585	Liver	57	54		52
HUNS1	ACH-000829	SIDM01556	Lymphoid	8			6
HUO3N1	ACH-002142	SIDM00584	Bone		32		34
HUO9	ACH-001526	SIDM00599	Bone		57		58
HUPT3	ACH-000118	SIDM00533	Pancreas	33	26		27
HUPT4	ACH-000213	SIDM00531	Pancreas	26	15		18
HUT102	ACH-000612	SIDM01734	Lymphoid	0			0
HUT78	ACH-000509	SIDM00851	Lymphoid	34			28
HUTU80	ACH-000538	SIDM00694	Bowel	4	2		2
IALM	ACH-000672	SIDM00306	Lung	44	37		38
IGR1	ACH-000882	SIDM01060	Skin	28	27		26
IGR37	ACH-000650	SIDM01066	Skin	20	10		12
IGR39	ACH-000550	SIDM01065	Skin	16			13
IGROV1	ACH-000966	SIDM00151	Ovary/Fallopian Tube	3	0		1
IHH4	ACH-001528	SIDM00600	Thyroid		10		9
IM9	ACH-002247	SIDM00632	Non-Cancerous		0		0
IM95	ACH-000919	SIDM00602	Esophagus/Stomach	10	4		6
IMR32	ACH-000310	SIDM00226	Peripheral Nervous System	8			6
IMR5	ACH-002248	SIDM01206	Peripheral Nervous System		21		21
IOSE397		SIDM00060	Ovary/Fallopian Tube		0		0
IOSE7516SV40		SIDM00039	Ovary/Fallopian Tube		0		0
IPC298	ACH-000915	SIDM01059	Skin	39	27		30
ISHIKAWAHERAKLIO02ER	ACH-000961	SIDM00037	Uterus	3			2
ISTMEL1	ACH-002143	SIDM00225	Skin		20		20
ISTMES1	ACH-000569	SIDM00224	Pleura	45	35		38
ISTMES2	ACH-000331	SIDM01554	Pleura	20		17	13
ISTSL1	ACH-002144	SIDM00223	Lung		16		15
ISTSL2	ACH-002145	SIDM00230	Lung		21		21
J82	ACH-000396	SIDM00693	Bladder/Urinary Tract	24	21		20
J82EBV	ACH-002379	SIDM01732	Non-Cancerous		0		0
JAR	ACH-001529	SIDM01039	Uterus		26		27
JEG3	ACH-001530	SIDM01218	Uterus		9		8
JEKO1	ACH-000357	SIDM01038	Lymphoid	47	37		40
JHESOAD1	ACH-000216	SIDM01731	Esophagus/Stomach	40			33
JHH1	ACH-000620	SIDM00618	Liver	41	25		30
JHH2	ACH-000577	SIDM00617	Liver	37	31		32
JHH4	ACH-000476	SIDM00616	Liver	27	6		14
JHH5	ACH-000734	SIDM01569	Liver	51		36	36
JHH6	ACH-000217	SIDM00615	Liver	37	20		26
JHH7	ACH-000848	SIDM00614	Liver	54	47		48
JHOC5	ACH-000324	SIDM01570	Ovary/Fallopian Tube	37		37	31
JHOM1	ACH-000237	SIDM01571	Ovary/Fallopian Tube	25			20
JHOM2B	ACH-000333	SIDM01730	Ovary/Fallopian Tube	18			14
JHOS2	ACH-000132	SIDM00305	Ovary/Fallopian Tube	69	62	60	60
JHOS3	ACH-002146	SIDM00304	Ovary/Fallopian Tube		67		67
JHOS4	ACH-000584	SIDM00303	Ovary/Fallopian Tube	83	76	62	69
JHU011	ACH-002249	SIDM00128	Head and Neck		28		29
JHU022	ACH-002250	SIDM00127	Head and Neck		27		28
JHU028	ACH-002337	SIDM00902	Lung		21		21
JHU029	ACH-002251	SIDM00690	Head and Neck		16		15
JHUEM1	ACH-000928	SIDM01572	Uterus	0			0
JHUEM2	ACH-000909	SIDM01729	Uterus	7		3	3
JHUEM3	ACH-000173	SIDM01728	Uterus	22		24	18
JHUEM7	ACH-000993	SIDM01588	Uterus	0		0	0
JIMT1	ACH-000711	SIDM01037	Breast	72	56	60	59
JIYOYEP2003	ACH-002252	SIDM00808	Lymphoid		5		4
JJN3	ACH-000653	SIDM01036	Lymphoid	27	18	20	18
JK1	ACH-000241	SIDM01727	Myeloid	7		12	6
JL1	ACH-000645	SIDM01696	Pleura	13		19	11
JM1	ACH-000151	SIDM00689	Lymphoid	29	20	28	22
JMSU1	ACH-000753	SIDM01587	Bladder/Urinary Tract	49		38	37
JRT3T35		SIDM01263	Lymphoid		6		5
JSC1	ACH-002253	SIDM00688	Lymphoid		12		11
JURKAT	ACH-000995	SIDM01016	Lymphoid		5	10	4
JURLMK1	ACH-000326	SIDM01015	Myeloid	12	11	15	9
JVM2	ACH-000106	SIDM01013	Lymphoid	3	5		3
JVM3	ACH-000346	SIDM01012	Lymphoid	12	19		14
K029AX	ACH-000404	SIDM01629	Skin	8		8	5
K2	ACH-002147	SIDM00126	Skin		32		34
K5	ACH-002148	SIDM00056	Thyroid		9		8
K562	ACH-000551	SIDM00791	Myeloid	41	28	43	34
KALS1	ACH-000231	SIDM00613	CNS/Brain	11	7		8
KARPAS1106P	ACH-002254	SIDM01011	Lymphoid		19		19
KARPAS231	ACH-002255	SIDM01017	Lymphoid		17		17
KARPAS299	ACH-000053	SIDM01010	Lymphoid	18	17		16
KARPAS422	ACH-000315	SIDM01008	Lymphoid	18	18		16
KARPAS45	ACH-002256	SIDM01007	Lymphoid		3		3
KARPAS620	ACH-000193	SIDM01006	Lymphoid	12	11	18	10
KASUMI1	ACH-000263	SIDM01005	Myeloid	16	12		12
KASUMI2	ACH-000728	SIDM01694	Lymphoid	8		11	6
KASUMI6	ACH-000166	SIDM01695	Myeloid	18		20	14
KATOIII	ACH-000793	SIDM00687	Esophagus/Stomach	18	18		16
KCIMOH1	ACH-001098	SIDM01933	Pancreas	25			20
KCL22	ACH-000983	SIDM01004	Myeloid	6	6	19	7
KE37	ACH-000101	SIDM01003	Lymphoid	9	6		6
KE39	ACH-000507	SIDM01582	Esophagus/Stomach	61		53	50
KE97	ACH-000167	SIDM01589	Lymphoid	19			15
KELLY	ACH-000259	SIDM01009	Peripheral Nervous System	30	22		24
KG1	ACH-000386	SIDM00785	Myeloid	16	15		14
KG1C	ACH-000126	SIDM00784	CNS/Brain	8		24	12
KGN	ACH-002149	SIDM00302	Ovary/Fallopian Tube		3		3
KHM1B	ACH-000564	SIDM01662	Lymphoid	45		28	30
KIJK	ACH-000773	SIDM01581	Lymphoid	30			25
KINGS1	ACH-002257	SIDM00612	CNS/Brain		1		1
KLE	ACH-000293	SIDM00686	Uterus	31	23		24
KLM1	ACH-001101	SIDM01632	Pancreas	46			39
KM12	ACH-000969	SIDM00150	Bowel	15	9		10
KMBC2	ACH-000862	SIDM01578	Bladder/Urinary Tract	27		37	26
KMH2	ACH-000815	SIDM01018	Lymphoid	58	38		45
KMHDASH2	ACH-002397	SIDM00619	Thyroid		48		50
KMM1	ACH-000889	SIDM01577	Lymphoid	41		37	32
KMOE2	ACH-002258	SIDM01019	Myeloid		19		19
KMRC1	ACH-000684	SIDM00611	Kidney	8	14		10
KMRC2	ACH-000709	SIDM01660	Kidney	12		9	6
KMRC20	ACH-000250	SIDM00609	Kidney	12	10		9
KMRC3	ACH-000313	SIDM01659	Kidney	9		8	6
KMS11	ACH-000714	SIDM00608	Lymphoid	42	32	36	33
KMS12BM	ACH-000380	SIDM01020	Lymphoid	37	38	36	34
KMS20	ACH-000426	SIDM01575	Lymphoid	26		27	20
KMS21BM	ACH-000598	SIDM01658	Lymphoid	43		31	30
KMS26	ACH-000588	SIDM01574	Lymphoid	56		45	44
KMS27	ACH-000576	SIDM01573	Lymphoid	17		17	12
KMS28BM	ACH-000419	SIDM01657	Lymphoid	28			23
KMS34	ACH-000541	SIDM01473	Lymphoid	26		38	26
KNS42	ACH-000622	SIDM00607	CNS/Brain	40	24		29
KNS60	ACH-000445	SIDM01494	CNS/Brain	30		51	36
KNS62	ACH-000858	SIDM00606	Lung	31	19		22
KNS81	ACH-000479	SIDM00605	CNS/Brain	6			5
KNS81FD	ACH-002259	SIDM01210	CNS/Brain		9		8
KO52	ACH-000498	SIDM00018	Myeloid	11	8		8
KON	ACH-001542	SIDM00604	Head and Neck		38		40
KOPN8	ACH-001106	SIDM01034	Lymphoid	0	0	10	2
KOSC2	ACH-001543	SIDM00603	Head and Neck		32		34
KP1N	ACH-001107	SIDM00583	Pancreas		23		24
KP2	ACH-000281	SIDM00582	Pancreas	19	22	37	23
KP3	ACH-000108	SIDM00571	Pancreas	25	22		21
KP4	ACH-000265	SIDM00301	Pancreas	32	22		24
KPL1	ACH-000028	SIDM00147	Breast	53			45
KPNRTBM1	ACH-000345	SIDM00557	Peripheral Nervous System	10	8	5	6
KPNSI9S	ACH-000446	SIDM00016	Peripheral Nervous System	18		21	14
KPNYN	ACH-000227	SIDM00556	Peripheral Nervous System	9	7		6
KPNYS	ACH-002261	SIDM00157	Peripheral Nervous System		15		14
KS1	ACH-000631	SIDM00555	CNS/Brain	34	17		22
KU1919	ACH-000486	SIDM01033	Bladder/Urinary Tract	36	25		28
KU812	ACH-000074	SIDM00308	Myeloid	13	7		8
KURAMOCHI	ACH-000524	SIDM00554	Ovary/Fallopian Tube	39	37		36
KY821	ACH-002262	SIDM00553	Myeloid		4		4
KYAE1	ACH-001544	SIDM00530	Esophagus/Stomach		27		28
KYM1	ACH-000607	SIDM00552	Soft Tissue	0	0		0
KYO1	ACH-000604	SIDM01471	Myeloid	39		26	26
KYSE140	ACH-000823	SIDM01032	Esophagus/Stomach	59	40		46
KYSE150	ACH-000855	SIDM01031	Esophagus/Stomach	46	36		38
KYSE180	ACH-000693	SIDM01030	Esophagus/Stomach	56	35		42
KYSE220	ACH-002263	SIDM00551	Esophagus/Stomach		47		49
KYSE270	ACH-000873	SIDM01029	Esophagus/Stomach	51	36		40
KYSE30	ACH-000777	SIDM00015	Esophagus/Stomach	69		63	60
KYSE410	ACH-000809	SIDM01028	Esophagus/Stomach	43	42		40
KYSE450	ACH-000865	SIDM01027	Esophagus/Stomach	43	31		34
KYSE50	ACH-002264	SIDM00550	Esophagus/Stomach		57		58
KYSE510	ACH-000824	SIDM01026	Esophagus/Stomach	52	36		41
KYSE520	ACH-000637	SIDM01025	Esophagus/Stomach	57	35		43
KYSE70	ACH-000784	SIDM01024	Esophagus/Stomach	59	55		54
L1236	ACH-000702	SIDM00313	Lymphoid	44	36	43	38
L33	ACH-000685	SIDM01752	Pancreas	46		45	40
L363	ACH-000183	SIDM00312	Lymphoid	22	19		18
L428	ACH-000754	SIDM00327	Lymphoid	36	32		32
L540	ACH-000806	SIDM00329	Lymphoid	32	22		24
L542	ACH-002351	SIDM01653	Non-Cancerous		0		0
LAMA84	ACH-000301	SIDM00346	Myeloid	7	8		6
LAN6	ACH-001355	SIDM00330	Peripheral Nervous System		25		26
LB1047EBV	ACH-002352	SIDM01652	Non-Cancerous		0		0
LB1047RCC	ACH-002150	SIDM00187	Kidney		12		11
LB2241EBV	ACH-002353	SIDM01651	Non-Cancerous		0		0
LB2241RCC	ACH-002151	SIDM00186	Kidney		9		8
LB2518EBV	ACH-002354	SIDM01650	Non-Cancerous		0		0
LB2518MEL	ACH-002152	SIDM00185	Skin		7		6
LB373EBV	ACH-002355	SIDM01649	Non-Cancerous		0		0
LB373MELD	ACH-002153	SIDM00184	Skin		13		12
LB647PBL	ACH-002356	SIDM01648	Non-Cancerous		0		0
LB647SCLC	ACH-002154	SIDM00183	Lung		16		15
LB771HNC	ACH-002265	SIDM00182	Head and Neck		35		37
LB831BLC	ACH-002266	SIDM00181	Bladder/Urinary Tract		24		25
LB831EBV	ACH-002358	SIDM01646	Non-Cancerous		0		0
LB996EBV	ACH-002359	SIDM01645	Non-Cancerous		0		0
LB996RCC	ACH-002155	SIDM00180	Kidney		9		8
LC1F	ACH-000705	SIDM00298	Lung	65	46		52
LC1SQSF	ACH-001113	SIDM01226	Lung	71			62
LC2AD	ACH-002157	SIDM00297	Lung		30		32
LC41	ACH-002267	SIDM00549	Lymphoid		3		3
LCLC103H	ACH-000627	SIDM00345	Lung	30	18		22
LCLC97TM1	ACH-000596	SIDM00344	Lung	27	19		20
LI7	ACH-000471	SIDM01472	Liver	31		33	26
LK2	ACH-000769	SIDM00548	Lung	33	23		26
LMSU	ACH-000255	SIDM01368	Esophagus/Stomach	41		45	37
LN18	ACH-000819	SIDM00685	CNS/Brain	40	28		31
LN229	ACH-000595	SIDM00684	CNS/Brain	16	19		16
LN235	ACH-000591	SIDM01367	CNS/Brain	32			26
LN319	ACH-000128	SIDM01626	CNS/Brain	16			13
LN340	ACH-000634	SIDM01643	CNS/Brain	13			10
LN382	ACH-000215	SIDM01365	CNS/Brain	25			20
LN405	ACH-002268	SIDM00343	CNS/Brain		12		11
LN443	ACH-000673	SIDM01371	CNS/Brain	33			27
LNCAPCLONEFGC	ACH-000977	SIDM00683	Prostate	5	8	17	7
LNZ308	ACH-000760	SIDM00682	CNS/Brain	16			13
LNZTA3WT4	ACH-002269	SIDM01220	CNS/Brain		23		24
LOUCY	ACH-000104	SIDM00342	Lymphoid	12	11		10
LOUNH91	ACH-000176	SIDM00341	Lung	7	9		6
LOVO	ACH-000950	SIDM00839	Bowel	3	0		1
LOXIMVI	ACH-000750	SIDM00149	Skin	15	14		12
LP1	ACH-000204	SIDM00340	Lymphoid	21	31	39	28
LS1034	ACH-000252	SIDM00681	Bowel	18	15		14
LS1034PBL	ACH-002376	SIDM01641	Non-Cancerous		0		0
LS123	ACH-000501	SIDM00776	Bowel	39	24		29
LS180	ACH-000957	SIDM00680	Bowel	5	0		2
LS411N	ACH-000985	SIDM00660	Bowel	16	13		12
LS513	ACH-000007	SIDM00677	Bowel	11	5		6
LU134A	ACH-002051	SIDM00296	Lung		18		18
LU135	ACH-001549	SIDM00294	Lung		17		17
LU139	ACH-002052	SIDM00293	Lung		21		21
LU165	ACH-002077	SIDM00292	Lung		30		32
LU65	ACH-000438	SIDM00547	Lung	29	24		24
LU99	ACH-000444	SIDM00546	Lung	41			34
LU99A	ACH-002158	SIDM01219	Lung		28		29
LUDLU1	ACH-000390	SIDM01363	Lung	59		52	50
LXF289	ACH-000787	SIDM00339	Lung	33	23		26
M00921	ACH-002386	SIDM00178	Skin		12		11
M059J	ACH-001118	SIDM00659	CNS/Brain		15		14
M059K	ACH-000152	SIDM00639	CNS/Brain	22			18
M07E	ACH-000602	SIDM01640	Myeloid	3		6	2
M1203273	ACH-002387	SIDM00013	Skin		18		18
M14	ACH-002159	SIDM00003	Skin		14		13
M980513	ACH-002338	SIDM00177	Skin		18		18
MALME3M	ACH-000477	SIDM00011	Skin	10		18	10
MC116	ACH-000583	SIDM00637	Lymphoid	12	8		8
MCAS	ACH-000796	SIDM00008	Ovary/Fallopian Tube	27		31	24
MCCAR	ACH-002270	SIDM00636	Non-Cancerous		2		2
MCF7	ACH-000019	SIDM00148	Breast	56	54		52
MCIXC	ACH-002160	SIDM01246	Bone		8		7
MDAMB134VI	ACH-000044	SIDM00005	Breast	17			13
MDAMB157	ACH-000621	SIDM00529	Breast	57	35		43
MDAMB175VII	ACH-000759	SIDM00633	Breast	16	12		12
MDAMB231	ACH-000768	SIDM00146	Breast	18	28		22
MDAMB330	ACH-001358	SIDM00631	Breast		51		53
MDAMB361	ACH-000934	SIDM00528	Breast	33	31		30
MDAMB415	ACH-000876	SIDM00630	Breast	25	21	40	25
MDAMB435S	ACH-000884	SIDM01222	Skin	34			28
MDAMB436	ACH-000573	SIDM00629	Breast	89	62	78	73
MDAMB453	ACH-000910	SIDM00272	Breast	40	33		34
MDAMB468	ACH-000849	SIDM00628	Breast	39	36		36
MDAPCA2B	ACH-000952	SIDM01664	Prostate	6		7	4
MDST8	ACH-000935	SIDM00527	Bowel	46	10		24
ME1	ACH-000439	SIDM00338	Myeloid	12	9	10	7
ME180	ACH-001359	SIDM00627	Cervix		22		22
MEC1	ACH-000405	SIDM00001	Lymphoid	16	11	29	15
MEC2	ACH-001121	SIDM00827	Lymphoid	2			2
MEG01	ACH-000072	SIDM00526	Myeloid	24	12		15
MELHO	ACH-000450	SIDM00337	Skin	28	20		22
MELJUSO	ACH-000881	SIDM00336	Skin	20	18		17
MESSA	ACH-000449	SIDM00625	Uterus	14	12		11
MET2B	ACH-002388	SIDM00221	Skin		14		13
MEWO	ACH-000987	SIDM00545	Skin	29	16		20
MFE280	ACH-000192	SIDM00335	Uterus	59	46		50
MFE296	ACH-000879	SIDM00334	Uterus	3	0	9	2
MFE319	ACH-000988	SIDM00333	Uterus	1	0		0
MFHINO	ACH-002271	SIDM00299	Soft Tissue		24		25
MFM223	ACH-001819	SIDM00332	Breast		46		48
MG63	ACH-000359	SIDM00525	Bone	31	26		26
MHHCALL2	ACH-000020	SIDM00331	Lymphoid	0	3	18	5
MHHCALL3	ACH-000032	SIDM01693	Lymphoid	6		12	6
MHHCALL4	ACH-000156	SIDM00376	Lymphoid	2	2	7	2
MHHES1	ACH-000391	SIDM00386	Bone	12	12		10
MHHNB11	ACH-000078	SIDM00387	Peripheral Nervous System	22	6		12
MHHPREB1	ACH-002272	SIDM00388	Lymphoid		4		4
MIAPACA2	ACH-000601	SIDM00505	Pancreas	16	22		18
MINO	ACH-000220	SIDM01667	Lymphoid	30		44	32
MJ	ACH-000077	SIDM01692	Lymphoid	2		5	2
MKN1	ACH-000351	SIDM00271	Esophagus/Stomach	39	26		30
MKN28	ACH-002161	SIDM00260	Esophagus/Stomach		30		32
MKN45	ACH-000356	SIDM00247	Esophagus/Stomach	39	48		42
MKN7	ACH-000678	SIDM00560	Esophagus/Stomach	56	39		44
MKN74	ACH-000758	SIDM00248	Esophagus/Stomach	47		31	32
ML1	ACH-000058	SIDM00442	Thyroid	19	19		17
ML2	ACH-002273	SIDM00441	Myeloid		14		13
MLMA	ACH-002274	SIDM00561	Lymphoid		34		36
MM1S	ACH-000763	SIDM01265	Lymphoid	30	24	23	22
MMACSF	ACH-002162	SIDM01242	Skin		22		22
MN60	ACH-002275	SIDM00438	Lymphoid		4		4
MOGGCCM	ACH-001125	SIDM00532	CNS/Brain	0	9		4
MOGGUVW	ACH-001126	SIDM00504	CNS/Brain	23	21		20
MOLM13	ACH-000362	SIDM00437	Myeloid	2	0	12	3
MOLM16	ACH-000369	SIDM00435	Myeloid	18	15	25	15
MOLM6	ACH-000321	SIDM01691	Myeloid	9		8	6
MOLP2	ACH-000453	SIDM01690	Lymphoid	25		43	29
MOLP8	ACH-000745	SIDM00434	Lymphoid	9	5	11	6
MOLT13	ACH-000795	SIDM00433	Lymphoid	5	5		4
MOLT16	ACH-000918	SIDM00431	Lymphoid	7	1		3
MOLT3	ACH-000964	SIDM00153	Lymphoid			22	15
MOLT4	ACH-001127	SIDM00145	Lymphoid	12	10		9
MONOMAC1	ACH-001129	SIDM01022	Myeloid	21			17
MONOMAC6	ACH-000006	SIDM01023	Myeloid	18	18		16
MORCPR	ACH-000851	SIDM01628	Lung	37		40	33
MOT	ACH-002339	SIDM00623	Lymphoid		7		6
MOTN1	ACH-001130	SIDM01884	Lymphoid	22			18
MPP89	ACH-000319	SIDM00222	Pleura	23	13		15
MRKNU1	ACH-002163	SIDM00562	Breast		27		28
MS1	ACH-001958	SIDM00245	Lung		14		13
MS751	ACH-001360	SIDM00638	Cervix		18		18
MSTO211H	ACH-000335	SIDM00640	Pleura	27	19		20
MUTZ1		SIDM00656	Lymphoid		37		39
MUTZ5	ACH-000492	SIDM01689	Lymphoid	0		1	0
MV411	ACH-000045	SIDM00657	Myeloid	0	0		0
MYM12	ACH-002276	SIDM01217	Myeloid		4		4
MZ1B	ACH-002360	SIDM01878	Non-Cancerous		0		0
MZ1PC	ACH-002164	SIDM00053	Pancreas		28		29
MZ2MEL	ACH-002165	SIDM00179	Skin		13		12
MZ7B	ACH-002361	SIDM01879	Non-Cancerous		0		0
MZ7MEL	ACH-002166	SIDM00516	Skin		4		4
NALM1	ACH-000462	SIDM01686	Myeloid	7		9	4
NALM19	ACH-000130	SIDM01685	Lymphoid	3		3	2
NALM6	ACH-000938	SIDM00429	Lymphoid	3	3		2
NAMALWA	ACH-000944	SIDM00641	Lymphoid	20		19	14
NB1	ACH-000804	SIDM00578	Peripheral Nervous System	39	12	30	22
NB10	ACH-002278	SIDM00259	Peripheral Nervous System		9		8
NB12	ACH-002279	SIDM00258	Peripheral Nervous System		26		27
NB13	ACH-002280	SIDM00257	Peripheral Nervous System		31		33
NB14	ACH-002281	SIDM00256	Peripheral Nervous System		26		27
NB17	ACH-002282	SIDM00255	Peripheral Nervous System		27		28
NB4	ACH-000294	SIDM00428	Myeloid	42	17	31	26
NB5	ACH-002283	SIDM00254	Peripheral Nervous System		19		19
NB6	ACH-002284	SIDM00253	Peripheral Nervous System		15		14
NB69	ACH-002083	SIDM00244	Peripheral Nervous System		17		17
NB7	ACH-002285	SIDM00156	Peripheral Nervous System		23		24
NBSUSSR	ACH-002340	SIDM00002	Peripheral Nervous System		28		29
NBTU110	ACH-002277	SIDM00579	Peripheral Nervous System		17		17
NCC010	ACH-002167	SIDM00231	Kidney		13		12
NCC021	ACH-002168	SIDM00232	Kidney		10		9
NCCIT	ACH-001578	SIDM00655	Testis		28		29
NCCSTCK140	ACH-000110	SIDM01682	Esophagus/Stomach	37		39	32
NCIBL128	ACH-002362	SIDM01681	Non-Cancerous		0		0
NCIBL1395	ACH-002363	SIDM00643	Non-Cancerous		27		28
NCIBL1437	ACH-002364	SIDM01680	Non-Cancerous		0		0
NCIBL1770	ACH-002365	SIDM00752	Non-Cancerous		0		0
NCIBL2009	ACH-002366	SIDM00736	Non-Cancerous		0		0
NCIBL2052	ACH-002367	SIDM00712	Non-Cancerous		0		0
NCIBL2087	ACH-002368	SIDM00707	Non-Cancerous		0		0
NCIBL209	ACH-002369	SIDM00705	Non-Cancerous		2		2
NCIBL2122	ACH-002370	SIDM00701	Non-Cancerous		4		4
NCIBL2126	ACH-002371	SIDM00790	Non-Cancerous		0		0
NCIBL2171	ACH-002372	SIDM00717	Non-Cancerous		0		0
NCIH1048	ACH-000866	SIDM00654	Lung	15	10		10
NCIH1092	ACH-000514	SIDM00653	Lung	36	18		24
NCIH1105	ACH-000780	SIDM00652	Lung	40	24		29
NCIH1155	ACH-000980	SIDM00651	Lung	6	16		10
NCIH1184	ACH-000523	SIDM01679	Lung	32		33	26
NCIH128	ACH-002286	SIDM00650	Lung		20		20
NCIH1299	ACH-000510	SIDM00649	Lung	49	50		47
NCIH1304	ACH-002169	SIDM00648	Lung		29		31
NCIH1339		SIDM01387	Lung	41		35	32
NCIH1341	ACH-000129	SIDM00646	Lung	8	8	26	11
NCIH1355	ACH-000666	SIDM00645	Lung	24	17		18
NCIH1373	ACH-000845	SIDM01677	Lung	47		36	35
NCIH1385	ACH-000737	SIDM01676	Lung	32			26
NCIH1395	ACH-000327	SIDM00644	Lung	31			25
NCIH1435	ACH-000852	SIDM00658	Lung	40	24		29
NCIH1436	ACH-000830	SIDM00697	Lung	21	18	23	17
NCIH1437	ACH-000589	SIDM00734	Lung	41	33		34
NCIH146	ACH-000506	SIDM00698	Lung	42	30		34
NCIH1563	ACH-000892	SIDM00751	Lung	29	19		22
NCIH1568	ACH-000869	SIDM00750	Lung	42	32		34
NCIH1573	ACH-000916	SIDM00749	Lung	37	37		35
NCIH1581	ACH-000015	SIDM00748	Lung	22	13		15
NCIH1618	ACH-000179	SIDM01675	Lung	29			24
NCIH1623	ACH-000744	SIDM00747	Lung	46	36		38
NCIH1648	ACH-000766	SIDM00746	Lung	46	28		34
NCIH1650	ACH-000035	SIDM00745	Lung	29	21		22
NCIH1651	ACH-000893	SIDM00744	Lung	73	56		60
NCIH1666	ACH-000448	SIDM00743	Lung	59	40		46
NCIH1688	ACH-002170	SIDM00792	Lung		41		43
NCIH1693	ACH-000021	SIDM00742	Lung	47	35		38
NCIH1694	ACH-000431	SIDM00741	Lung	35	45		38
NCIH1703	ACH-000747	SIDM00740	Lung	33	25		26
NCIH1734	ACH-000675	SIDM00739	Lung	49	34		39
NCIH1755	ACH-000282	SIDM00738	Lung	28	20		22
NCIH1770	ACH-001362	SIDM00737	Lung		16		15
NCIH1781	ACH-000379	SIDM00754	Lung	35	27		28
NCIH1792	ACH-000496	SIDM00771	Lung	36	35		34
NCIH1793	ACH-000888	SIDM00755	Lung	34	18		23
NCIH1836	ACH-000559	SIDM00770	Lung	25	20	30	21
NCIH1838	ACH-000733	SIDM00769	Lung	62	55		54
NCIH1869	ACH-000894	SIDM00768	Lung	30	14		19
NCIH187	ACH-001136	SIDM00767	Lung		29		31
NCIH1876	ACH-000586	SIDM00766	Lung	36			30
NCIH1915	ACH-000434	SIDM00763	Lung	35	40		36
NCIH1930	ACH-000870	SIDM01672	Lung	32			26
NCIH1944	ACH-000414	SIDM00762	Lung	7	5	24	9
NCIH196	ACH-000752	SIDM00761	Lung	42	25		30
NCIH1963	ACH-000729	SIDM00760	Lung	23	13		15
NCIH1975	ACH-000587	SIDM00759	Lung	35	28		29
NCIH1993	ACH-001137	SIDM00758	Lung		42		44
NCIH2009	ACH-000886	SIDM00756	Lung	55	31		40
NCIH2023	ACH-000781	SIDM00753	Lung	26	22		22
NCIH2029	ACH-000298	SIDM00735	Lung	33	23		26
NCIH2030	ACH-000521	SIDM00715	Lung	23	23		21
NCIH2052	ACH-000153	SIDM00713	Pleura	28	28		26
NCIH2066	ACH-000727	SIDM00711	Lung	63	55		55
NCIH2073	ACH-000590	SIDM00757	Lung	54		41	41
NCIH2081	ACH-000394	SIDM00710	Lung	35	22		26
NCIH2085	ACH-000451	SIDM00709	Lung	27	25		24
NCIH2087	ACH-000841	SIDM00708	Lung	26	25		24
NCIH209	ACH-000290	SIDM00706	Lung	28	24		24
NCIH2106	ACH-000904	SIDM01668	Lung	28			23
NCIH211	ACH-000639	SIDM00704	Lung	75	52		60
NCIH2110	ACH-000929	SIDM00703	Lung	53	42		44
NCIH2122	ACH-000311	SIDM00702	Lung	21	18		18
NCIH2126	ACH-000785	SIDM00775	Lung	51	42		44
NCIH2135	ACH-001363	SIDM00700	Lung		43		45
NCIH2141	ACH-001138	SIDM00699	Lung	29	27		26
NCIH2170	ACH-000481	SIDM00716	Lung	19	15		14
NCIH2171	ACH-000525	SIDM00733	Lung	31	26		26
NCIH2172	ACH-000924	SIDM00926	Lung	54	26	59	43
NCIH2196	ACH-000399	SIDM00731	Lung	34	25		27
NCIH2227	ACH-000610	SIDM00730	Lung	27	24		24
NCIH2228	ACH-000447	SIDM00729	Lung	23	16		16
NCIH226	ACH-000367	SIDM00139	Pleura	25	29		26
NCIH2286	ACH-000912	SIDM00017	Lung	21		23	16
NCIH2291	ACH-000718	SIDM00728	Lung	24	15		16
NCIH23	ACH-000900	SIDM00138	Lung	54	39		44
NCIH2342	ACH-000951	SIDM00727	Lung	69	47		54
NCIH2347	ACH-000875	SIDM00726	Lung	22	20		19
NCIH2405	ACH-000121	SIDM00724	Lung	29	27		26
NCIH2444	ACH-000186	SIDM00723	Lung	21	19		18
NCIH2452	ACH-000092	SIDM00722	Pleura	36	28		30
NCIH250	ACH-002171	SIDM00721	Lung		21		21
NCIH28	ACH-000648	SIDM00720	Pleura	21	12		14
NCIH292	ACH-001075	SIDM00493	Lung	11	17		13
NCIH3122	ACH-000337	SIDM00137	Lung		33		35
NCIH322	ACH-000837	SIDM00117	Lung	51	40		42
NCIH3255	ACH-000109	SIDM00046	Lung	48	41		42
NCIH345	ACH-001364	SIDM00719	Lung		23		24
NCIH358	ACH-000860	SIDM00718	Lung	32	27		27
NCIH378	ACH-002173	SIDM00915	Lung		24		25
NCIH441	ACH-000638	SIDM00925	Lung	43	26		32
NCIH446	ACH-000800	SIDM00965	Lung	37	31		32
NCIH460	ACH-000463	SIDM00144	Lung	20	13		14
NCIH508	ACH-000360	SIDM00777	Bowel	21	17		17
NCIH510	ACH-000871	SIDM00927	Lung	48	35		39
NCIH513	ACH-002335	SIDM00114	Lung		27		28
NCIH520	ACH-000395	SIDM01130	Lung	54	38		43
NCIH522	ACH-000343	SIDM00116	Lung	24	21		20
NCIH524	ACH-000816	SIDM01129	Lung	18	18		16
NCIH526	ACH-000767	SIDM01128	Lung	34	36		33
NCIH596	ACH-000628	SIDM01127	Lung	22	18		18
NCIH64	ACH-001599	SIDM01126	Lung		38		40
NCIH647	ACH-000378	SIDM01125	Lung	33	30		30
NCIH650	ACH-000945	SIDM01124	Lung	54	34		41
NCIH660	ACH-000177	SIDM01123	Prostate	41	29	46	36
NCIH661	ACH-000853	SIDM01122	Lung	47	37		40
NCIH684	ACH-000089	SIDM01665	Bowel			23	16
NCIH69	ACH-000358	SIDM01121	Lung	25	19		20
NCIH716	ACH-000491	SIDM00779	Bowel	26	25		24
NCIH720	ACH-002174	SIDM01120	Lung		35		37
NCIH727	ACH-000775	SIDM01119	Lung	46	32		36
NCIH740	ACH-002175	SIDM01118	Lung		18		18
NCIH747	ACH-000403	SIDM00778	Bowel	16	8		10
NCIH748	ACH-002176	SIDM01117	Lung		33		35
NCIH810	ACH-000789	SIDM01116	Lung	43	37		38
NCIH82	ACH-000355	SIDM01131	Lung	19	20		18
NCIH835	ACH-002177	SIDM01133	Lung		24		25
NCIH838	ACH-000416	SIDM01150	Lung	42	31		34
NCIH841	ACH-000292	SIDM01134	Lung	20	19		18
NCIH847	ACH-001365	SIDM01149	Lung		16		15
NCIH854	ACH-000710		Bowel	33			27
NCIH889	ACH-000297	SIDM01739	Lung	32		30	24
NCIH929	ACH-000050	SIDM01148	Lymphoid	23	25		22
NCIN87	ACH-000427	SIDM01147	Esophagus/Stomach	32	29		28
NCO2	ACH-000076	SIDM01756	Myeloid	17		22	14
NEC8	ACH-002288	SIDM00243	Testis		40		42
NH12	ACH-001603	SIDM00577	Peripheral Nervous System		10		9
NH6	ACH-000203	SIDM01391	Peripheral Nervous System	7		13	6
NIHOVCAR3	ACH-000001	SIDM00105	Ovary/Fallopian Tube	35	34		32
NK92MI	ACH-002289	SIDM01201	Lymphoid		20		20
NKM1	ACH-002290	SIDM00576	Myeloid		12		11
NMCG1	ACH-000200	SIDM00575	CNS/Brain	12	12		10
NO10	ACH-001605	SIDM00574	CNS/Brain		11		10
NO11	ACH-001606	SIDM00573	CNS/Brain		22		22
NOMO1	ACH-000168	SIDM00580	Myeloid	10	12		10
NOS1	ACH-002067	SIDM00242	Bone		47		49
NUDHL1	ACH-000388	SIDM01780	Lymphoid	10		11	7
NUDUL1	ACH-000287	SIDM00443	Lymphoid	17	13		12
NUGC2	ACH-000761	SIDM01779	Esophagus/Stomach	38		30	28
NUGC3	ACH-000911	SIDM00572	Esophagus/Stomach	18	29		22
NUGC4	ACH-000674	SIDM00570	Esophagus/Stomach	11	12	19	11
NY	ACH-002178	SIDM00569	Bone		57		58
OACM51	ACH-001368	SIDM00444	Esophagus/Stomach		16		15
OACP4C	ACH-002292	SIDM00445	Esophagus/Stomach		40		42
OAW28	ACH-000116	SIDM00481	Ovary/Fallopian Tube	72	47		56
OAW42	ACH-000704	SIDM00480	Ovary/Fallopian Tube	35	33		32
OC314	ACH-000962	SIDM00220	Ovary/Fallopian Tube	8	12		8
OC316	ACH-001145	SIDM00219	Ovary/Fallopian Tube	8			6
OCIAML2	ACH-000113	SIDM00446	Myeloid	17	12		12
OCIAML3	ACH-000336	SIDM00462	Myeloid	13	10		10
OCIAML5	ACH-000065	SIDM00461	Myeloid	11	5	24	10
OCILY10	ACH-001146	SIDM01883	Lymphoid	24			19
OCILY19	ACH-000124	SIDM00460	Lymphoid	8	6	9	5
OCILY3	ACH-000158	SIDM01778	Lymphoid	38		28	26
OCILY7	ACH-001617	SIDM00459	Lymphoid		4		4
OCIM1	ACH-000751	SIDM00458	Myeloid	33	29	38	30
OCUBM	ACH-002179	SIDM00241	Breast		50		52
OCUM1	ACH-000247	SIDM00568	Esophagus/Stomach	15	11		11
OE19	ACH-000679	SIDM00479	Esophagus/Stomach	55	35		42
OE21	ACH-000544	SIDM00478	Esophagus/Stomach	35	41		36
OE33	ACH-000383	SIDM00477	Esophagus/Stomach	31	29		28
OMC1	ACH-002180	SIDM00240	Cervix		18		18
ONCODG1	ACH-000013	SIDM00093	Ovary/Fallopian Tube	41		33	30
ONS76	ACH-000776	SIDM00567	CNS/Brain	35	26		28
OPM2	ACH-000024	SIDM00457	Lymphoid	24	24		22
OSC19	ACH-001625	SIDM00566	Head and Neck		27		28
OSC20	ACH-001626	SIDM00565	Head and Neck		34		36
OSRC2	ACH-000159	SIDM00239	Kidney	6	14		9
OUMS23	ACH-000296	SIDM00036	Bowel	32			26
OUMS27	ACH-001150	SIDM01872	Bone	21			17
OV17R	ACH-001373	SIDM00476	Ovary/Fallopian Tube		27		28
OV56	ACH-000091	SIDM00475	Ovary/Fallopian Tube	21	10		13
OV7	ACH-000688	SIDM00474	Ovary/Fallopian Tube	16	16		14
OV90	ACH-000291	SIDM01141	Ovary/Fallopian Tube	27	17	26	19
OVCA420	ACH-002181	SIDM00967	Ovary/Fallopian Tube		25		26
OVCA433	ACH-002182	SIDM00966	Ovary/Fallopian Tube		17		17
OVCAR4	ACH-000617	SIDM00092	Ovary/Fallopian Tube	66	56		57
OVCAR5	ACH-001151	SIDM00091	Ovary/Fallopian Tube		19		19
OVCAR8	ACH-000696	SIDM00090	Ovary/Fallopian Tube	84	62		68
OVISE	ACH-000527	SIDM00564	Ovary/Fallopian Tube	23	17		18
OVK18	ACH-000947	SIDM00238	Ovary/Fallopian Tube	2	1		2
OVKATE	ACH-000443	SIDM00466	Ovary/Fallopian Tube	61	45		50
OVMANA	ACH-000646	SIDM01378	Ovary/Fallopian Tube	27		40	28
OVMIU	ACH-002183	SIDM00465	Ovary/Fallopian Tube		7		6
OVSAHO	ACH-000409	SIDM01377	Ovary/Fallopian Tube	41		40	34
OVTOKO	ACH-000663	SIDM00425	Ovary/Fallopian Tube	14	15	23	14
P12ICHIKAWA	ACH-000372	SIDM00463	Lymphoid	13	9		9
P30OHK	ACH-002059	SIDM00364	Lymphoid		6		5
P31FUJ	ACH-000770	SIDM00363	Myeloid	20	13		14
P32ISH	ACH-002293	SIDM00362	Lymphoid		14		13
P3HR1	ACH-000707	SIDM01254	Lymphoid	8		8	5
PA1	ACH-001374	SIDM01140	Ovary/Fallopian Tube		0		0
PANC0203	ACH-000042	SIDM01139	Pancreas	25	30	38	28
PANC0213	ACH-000031	SIDM01325	Pancreas	29		49	34
PANC0327	ACH-000139	SIDM01138	Pancreas	34	32		31
PANC0403	ACH-000235	SIDM01137	Pancreas	12	14	22	12
PANC0504	ACH-000093	SIDM01777	Pancreas	8		23	11
PANC0813	ACH-000417	SIDM01136	Pancreas	29	18		21
PANC1	ACH-000164	SIDM00610	Pancreas	33			27
PANC1005	ACH-000060	SIDM01135	Pancreas	26	22		22
PATU8902	ACH-000599	SIDM00455	Pancreas	47	26	30	30
PATU8988S	ACH-000022	SIDM00452	Pancreas	38			32
PATU8988T	ACH-000023	SIDM00453	Pancreas	32	29		28
PC14	ACH-000030	SIDM00237	Lung	55	59		54
PC3	ACH-000090	SIDM00088	Prostate	39	45		40
PCI15A	ACH-002294	SIDM00270	Head and Neck		49		51
PCI30	ACH-002295	SIDM00044	Head and Neck		40		42
PCI38	ACH-002296	SIDM00155	Head and Neck		32		34
PCI4B	ACH-002297	SIDM00043	Head and Neck		17		17
PCI6A	ACH-002298	SIDM00115	Head and Neck		24		25
PCM6	ACH-001162	SIDM01776	Lymphoid	21		26	18
PECAPJ15	ACH-000619	SIDM00473	Head and Neck	39			33
PECAPJ34CLONEC12	ACH-000606	SIDM01324	Head and Neck	28			23
PECAPJ41CLONED2	ACH-000732	SIDM01323	Head and Neck	28		20	18
PECAPJ49	ACH-000735	SIDM01322	Head and Neck	32		31	26
PEER	ACH-000519	SIDM00991	Lymphoid	22		18	14
PEO1	ACH-001630	SIDM00472	Ovary/Fallopian Tube		59		60
PF382	ACH-000937	SIDM00451	Lymphoid	5	7		5
PFEIFFER	ACH-000140	SIDM01775	Lymphoid	13		11	8
PFSK1	ACH-001711	SIDM01132	CNS/Brain		3		3
PK1	ACH-000307	SIDM01321	Pancreas	40		46	38
PK45H	ACH-000468	SIDM01320	Pancreas	35		37	30
PK59	ACH-000205	SIDM01774	Pancreas	41		49	40
PL18	ACH-002185	SIDM00054	Pancreas		17		17
PL21	ACH-000218	SIDM00450	Myeloid	11	6	24	10
PL4	ACH-002186	SIDM00042	Pancreas		32		34
PL45	ACH-001171	SIDM01115	Pancreas	25			20
PLCPRF5	ACH-001318	SIDM01318	Liver	37		45	36
PSN1	ACH-000320	SIDM00469	Pancreas	37	30		32
PWR1E	ACH-001383	SIDM01114	Prostate		7		6
QGP1	ACH-000347	SIDM00360	Pancreas	38	36		35
QIMRWIL	ACH-002299	SIDM00467	Myeloid		4		4
RAJI	ACH-000654	SIDM00844	Lymphoid	8	10		8
RAMOS2G64C10	ACH-002300	SIDM01247	Lymphoid		15		14
RCC10RGB	ACH-000189	SIDM00235	Kidney	14	11		10
RCC4	ACH-001175	SIDM01851	Kidney	14			11
RCCAB	ACH-002187	SIDM00821	Kidney		17		17
RCCER	ACH-002188	SIDM00820	Kidney		8		7
RCCFG2	ACH-002189	SIDM00819	Kidney		3		3
RCCJF	ACH-002190	SIDM00818	Kidney		10		9
RCCJW	ACH-002191	SIDM00817	Kidney		9		8
RCCMF	ACH-002192	SIDM00816	Kidney		17		17
RCHACV	ACH-000922	SIDM00449	Lymphoid	4	3		3
RCK8	ACH-001638	SIDM00448	Lymphoid		16		15
RCM1	ACH-000565	SIDM00359	Bowel	21	18		18
RD	ACH-000169	SIDM00847	Soft Tissue	25	22		21
RDES	ACH-000041	SIDM01316	Bone	13		20	12
REC1	ACH-000068	SIDM01773	Lymphoid	45			38
REH	ACH-000960	SIDM00447	Lymphoid	18	4		9
RERFGC1B	ACH-000144	SIDM00358	Esophagus/Stomach	62	42		48
RERFLCAD1	ACH-000791	SIDM01331	Lung	22			18
RERFLCAD2	ACH-000774	SIDM01332	Lung	49			42
RERFLCAI	ACH-000261	SIDM00307	Lung	37			31
RERFLCFM	ACH-002193	SIDM00357	Lung		15		14
RERFLCKJ	ACH-000482	SIDM00356	Lung	37	28		30
RERFLCMS	ACH-000062	SIDM00355	Lung	18	24		20
RERFLCSQ1	ACH-000442	SIDM00354	Lung	27	21		22
RF48	ACH-002301	SIDM01092	Lymphoid		7		6
RH1	ACH-002194	SIDM00427	Bone		32		34
RH18	ACH-000689	SIDM00454	Soft Tissue	17	9		10
RH30	ACH-000833		Soft Tissue	65			56
RH41	ACH-000100	SIDM00426	Soft Tissue	46	46		44
RI1	ACH-000398	SIDM01858	Lymphoid	14			11
RKN	ACH-000505	SIDM00353	Soft Tissue	44	27	47	36
RKO	ACH-000943	SIDM01090	Bowel	11	8		8
RL	ACH-000371	SIDM01089	Lymphoid	13	8		8
RL952	ACH-000965	SIDM01088	Uterus	7	6		5
RMGI	ACH-000719	SIDM00352	Ovary/Fallopian Tube	37	23		28
RMUGS	ACH-000701	SIDM01347	Ovary/Fallopian Tube	30		27	22
RO82W1	ACH-001384	SIDM00218	Thyroid		6		5
ROS50	ACH-001639	SIDM00415	Lymphoid		3		3
RPMI6666	ACH-001182	SIDM00813	Lymphoid		0		0
RPMI7951	ACH-000348	SIDM01087	Skin	22	7		12
RPMI8226	ACH-000817	SIDM00087	Lymphoid	36	30		31
RPMI8402	ACH-000636	SIDM00403	Lymphoid	17	11	28	15
RPMI8866	ACH-002302	SIDM00482	Myeloid		8		7
RS411	ACH-000874	SIDM01086	Lymphoid	6	6		5
RS5	ACH-000531	SIDM01772	Non-Cancerous			8	4
RT112	ACH-000473	SIDM00402	Bladder/Urinary Tract	21	17		17
RT11284	ACH-001183	SIDM01202	Bladder/Urinary Tract	25			20
RT4	ACH-000242	SIDM01085	Bladder/Urinary Tract	12	11		10
RVH421	ACH-000614	SIDM00401	Skin	20	15		15
RXF393	ACH-002195	SIDM00086	Kidney		21		21
S117	ACH-000037	SIDM00035	Soft Tissue	31	30		28
SAOS2	ACH-000410	SIDM01084	Bone		36		38
SAT	ACH-001641	SIDM00350	Head and Neck		36		38
SBC1	ACH-002196	SIDM00365	Lung		25		26
SBC3	ACH-002197	SIDM00367	Lung		8		7
SBC5	ACH-000670	SIDM00368	Lung	33	35		32
SC1	ACH-002392	SIDM00400	Lymphoid		8		7
SCABER	ACH-000839	SIDM00032	Bladder/Urinary Tract	24	17		18
SCC15	ACH-000254	SIDM01083	Head and Neck	36	36		34
SCC25	ACH-000188	SIDM01082	Head and Neck	37	29		31
SCC3	ACH-001642	SIDM00384	Lymphoid		29		31
SCC4	ACH-000238	SIDM01081	Head and Neck	51	39		42
SCC9	ACH-000181	SIDM01080	Head and Neck	38	29		32
SCH	ACH-002198	SIDM00383	Other		46		48
SCLC21H	ACH-000659	SIDM00029	Lung	29			24
SEM	ACH-000782	SIDM01424	Lymphoid	4		4	2
SET2	ACH-000195	SIDM00397	Myeloid	16			13
SF126	ACH-000609	SIDM00382	CNS/Brain	14	11		10
SF268	ACH-000655	SIDM00085	CNS/Brain		32		34
SF295	ACH-000376	SIDM00084	CNS/Brain	11	8	17	9
SF539	ACH-000273	SIDM00083	CNS/Brain		25		26
SH10TC	ACH-000764	SIDM01343	Esophagus/Stomach	48		45	40
SH4	ACH-000441	SIDM01079	Skin	14	10		10
SHP77	ACH-000790	SIDM01078	Lung	42	52		44
SHSY5Y	ACH-001188	SIDM01236	Peripheral Nervous System	11			9
SIGM5	ACH-000112	SIDM00396	Myeloid	5	1	10	3
SIHA	ACH-000556	SIDM01093	Cervix		35		37
SIMA	ACH-000099	SIDM00395	Peripheral Nervous System	5	6	11	5
SISO	ACH-001650	SIDM00394	Cervix		25		26
SJRH30	ACH-001189	SIDM01095	Soft Tissue	57	39		45
SJSA1	ACH-000748	SIDM01112	Bone	13	16		12
SKBR3	ACH-000017	SIDM00897	Breast	48			41
SKCO1	ACH-000400	SIDM01096	Bowel	45	38	46	40
SKES1	ACH-000087	SIDM01111	Bone	3	2		2
SKGIIIA	ACH-002020	SIDM00381	Cervix		20		20
SKGT2	ACH-001653	SIDM00393	Esophagus/Stomach		38		40
SKGT4	ACH-001654	SIDM00483	Esophagus/Stomach		17		17
SKHEP1	ACH-000361	SIDM01110	Liver	19	18		16
SKLMS1	ACH-000145	SIDM01109	Soft Tissue	16	21		17
SKLU1	ACH-000309	SIDM01108	Lung	37	22		26
SKM1	ACH-000373	SIDM00380	Myeloid	10	12		10
SKMEL1	ACH-000465	SIDM01107	Skin	23	14		16
SKMEL2	ACH-001190	SIDM00082	Skin	11	11		10
SKMEL24	ACH-000822	SIDM01106	Skin	15	11		11
SKMEL28	ACH-000615	SIDM00081	Skin	34	31		30
SKMEL3	ACH-000423	SIDM01105	Skin	13	18		14
SKMEL30	ACH-000810	SIDM00392	Skin	22	15		16
SKMEL31	ACH-000640	SIDM01104	Skin	13	14	19	12
SKMEL5	ACH-000730	SIDM00080	Skin	28	23		24
SKMES1	ACH-000665	SIDM01103	Lung	46	28		34
SKMG1	ACH-002304	SIDM00379	CNS/Brain		21		21
SKMM2	ACH-000363	SIDM00391	Lymphoid	22	23		21
SKN	ACH-001655	SIDM00377	Uterus		12		11
SKN3	ACH-002305	SIDM00375	Head and Neck		37		39
SKNAS	ACH-000260	SIDM01101	Peripheral Nervous System	28	20		22
SKNBE2	ACH-000312	SIDM00894	Peripheral Nervous System	9			7
SKNDZ	ACH-000366	SIDM01100	Peripheral Nervous System	17	21		17
SKNEP1	ACH-001192	SIDM00027	Bone		15		14
SKNFI	ACH-000341	SIDM01099	Peripheral Nervous System	19	15		14
SKNMC	ACH-000039	SIDM00634	Bone	9		11	6
SKNSH	ACH-000149	SIDM01098	Peripheral Nervous System	9	9		8
SKOV3	ACH-000811	SIDM00079	Ovary/Fallopian Tube	15	18		15
SKPNDW	ACH-001193	SIDM01097	CNS/Brain		9		8
SKRC31	ACH-001194	SIDM01839	Kidney	19			15
SKUT1	ACH-000939	SIDM01113	Uterus	5	1		2
SLR20	ACH-000127	SIDM01341	Bladder/Urinary Tract	32			26
SLR21	ACH-000016	SIDM01862	Kidney	8			6
SLR24	ACH-000272	SIDM01339	Kidney	14			11
SLR25	ACH-000300	SIDM01861	Kidney	31			25
SLR26	ACH-000600	SIDM01338	Kidney	59			51
SLVL	ACH-002062	SIDM00374	Lymphoid		15		14
SN12C	ACH-002199	SIDM00094	Kidney		29		31
SNB19	ACH-001198	SIDM00109	CNS/Brain	17			13
SNB75	ACH-000504	SIDM00095	CNS/Brain		9		8
SNGM	ACH-000974	SIDM00373	Uterus	3	1	15	4
SNU1	ACH-000932	SIDM01146	Esophagus/Stomach	2	2		2
SNU1033	ACH-000286	SIDM00192	Bowel			25	18
SNU1040	ACH-000999	SIDM00217	Bowel	2	0		1
SNU1041	ACH-000618	SIDM00173	Head and Neck			41	36
SNU1066	ACH-000682	SIDM00170	Head and Neck			39	34
SNU1076	ACH-000549	SIDM00168	Head and Neck	20		33	22
SNU1077	ACH-000302	SIDM00166	Uterus	42		35	32
SNU1079	ACH-000209	SIDM00164	Biliary Tract	14		25	14
SNU1105	ACH-000368	SIDM01336	CNS/Brain	9		13	7
SNU119	ACH-000635	SIDM01771	Ovary/Fallopian Tube	84			73
SNU1196	ACH-000461	SIDM00163	Biliary Tract	28		35	26
SNU1197	ACH-000412	SIDM00171	Bowel	10		12	7
SNU1214	ACH-000715	SIDM00167	Head and Neck	38		39	33
SNU1272	ACH-000513	SIDM01335	Kidney	19		15	12
SNU16	ACH-000581	SIDM01145	Esophagus/Stomach	23	13		15
SNU175	ACH-000989	SIDM00216	Bowel	2	2	8	3
SNU182	ACH-000483	SIDM01151	Liver	65	48		53
SNU201	ACH-000623	SIDM00158	CNS/Brain	2		12	4
SNU213	ACH-000266	SIDM01372	Pancreas	20		19	14
SNU216	ACH-000466	SIDM01393	Esophagus/Stomach	24		24	18
SNU245	ACH-000268	SIDM00162	Biliary Tract	14		20	12
SNU283	ACH-000708	SIDM00215	Bowel	8	16	25	13
SNU308	ACH-000141	SIDM00161	Biliary Tract	35		34	28
SNU324	ACH-000933	SIDM01451	Pancreas	9		9	6
SNU349	ACH-000907	SIDM01394	Kidney	4		17	6
SNU387	ACH-000478	SIDM01180	Liver	32	24		26
SNU398	ACH-000221	SIDM01181	Liver	47	30		36
SNU407	ACH-000955	SIDM00214	Bowel	9	4		6
SNU410	ACH-000517	SIDM01449	Pancreas	40		24	25
SNU423	ACH-000493	SIDM01199	Liver	33	26		27
SNU449	ACH-000420	SIDM01194	Liver	30	19		22
SNU46	ACH-000500	SIDM01448	Head and Neck	54		38	39
SNU466	ACH-000289	SIDM01447	CNS/Brain	7		12	6
SNU475	ACH-000422	SIDM01196	Liver	45	33		36
SNU478	ACH-000377	SIDM00160	Ampulla of Vater	19		22	15
SNU489	ACH-000543	SIDM01446	CNS/Brain	16		9	8
SNU5	ACH-000303	SIDM01144	Esophagus/Stomach	34	31		30
SNU503	ACH-000683	SIDM00497	Bowel	49		49	44
SNU520	ACH-000908	SIDM01770	Esophagus/Stomach	2		9	3
SNU601	ACH-000736	SIDM01445	Esophagus/Stomach	39		31	29
SNU61	ACH-000532	SIDM00194	Bowel	30	23	31	25
SNU620	ACH-000325	SIDM01781	Esophagus/Stomach	16		22	14
SNU626	ACH-000370	SIDM01444	CNS/Brain	8		24	12
SNU668	ACH-000344	SIDM01443	Esophagus/Stomach	37		28	26
SNU685	ACH-000407	SIDM00165	Uterus	62		50	50
SNU719	ACH-000898	SIDM01450	Esophagus/Stomach	16		17	12
SNU738	ACH-000807	SIDM01442	CNS/Brain	50		32	34
SNU761	ACH-000537	SIDM01439	Liver	25		21	17
SNU8	ACH-000460	SIDM01437	Ovary/Fallopian Tube	15			12
SNU81	ACH-000991	SIDM00193	Bowel	0	1		0
SNU840	ACH-000280	SIDM01436	Ovary/Fallopian Tube	38			32
SNU869	ACH-000182	SIDM00159	Ampulla of Vater			23	16
SNU878	ACH-000686	SIDM01435	Liver	17		27	16
SNU886	ACH-000316	SIDM01434	Liver	18		16	12
SNU899	ACH-000692	SIDM00169	Head and Neck	24		41	28
SNUC1	ACH-000722	SIDM01197	Bowel	24	23		22
SNUC2A	ACH-000967	SIDM00780	Bowel	14		11	8
SNUC2B	ACH-001199	SIDM00781	Bowel		10		9
SNUC4	ACH-000959	SIDM00500	Bowel	8		6	4
SNUC5	ACH-000970	SIDM00498	Bowel	10	6		6
SQ1	ACH-000553	SIDM01767	Lung	41		30	28
SR786	ACH-000338	SIDM00096	Lymphoid	25	2		11
ST486	ACH-000567	SIDM01198	Lymphoid	10	12		10
STS0421	ACH-002306	SIDM00041	Esophagus/Stomach		17		17
SU8686	ACH-000114	SIDM01188	Pancreas	27	16		18
SUDHL1	ACH-000664	SIDM00390	Lymphoid	28	29		27
SUDHL10	ACH-000271	SIDM00389	Lymphoid	13	13	14	10
SUDHL16	ACH-002307	SIDM00404	Lymphoid		18		18
SUDHL4	ACH-000365	SIDM00405	Lymphoid	21	16	20	15
SUDHL5	ACH-000660	SIDM00406	Lymphoid	13	8	19	10
SUDHL6	ACH-000611	SIDM00407	Lymphoid	22	16	16	14
SUDHL8	ACH-000656	SIDM00423	Lymphoid	16	12	23	13
SUIT2	ACH-000652	SIDM00371	Pancreas	42	32		34
SUPB15	ACH-000059	SIDM01176	Lymphoid	11	10		9
SUPB8	ACH-002308	SIDM01177	Lymphoid		1		1
SUPHD1	ACH-001203	SIDM00422	Lymphoid	45	36	27	32
SUPM2	ACH-000226	SIDM00421	Lymphoid	14	13	14	10
SUPT1	ACH-000953	SIDM01154	Lymphoid	13	13		11
SUPT11	ACH-000122	SIDM01859	Lymphoid	39			33
SW1088	ACH-000437	SIDM01155	CNS/Brain	9	7		6
SW1116	ACH-000489	SIDM00835	Bowel	20	14		14
SW1271	ACH-000890	SIDM01156	Lung	41	29	38	32
SW13	ACH-001401	SIDM00814	Adrenal Gland		26		27
SW1353	ACH-000418	SIDM01766	Bone	1		5	2
SW1417	ACH-000236	SIDM00812	Bowel	24	21		20
SW1463	ACH-000470	SIDM00834	Bowel	11	7		8
SW156	ACH-001398	SIDM01162	Kidney		26		27
SW1573	ACH-000677	SIDM01163	Lung	22	21	26	19
SW1710	ACH-000566	SIDM00420	Bladder/Urinary Tract	15	12		12
SW1783	ACH-000883	SIDM01164	CNS/Brain	13	9		9
SW1990	ACH-000155	SIDM01165	Pancreas	28	20		22
SW403	ACH-000820	SIDM00836	Bowel	24			19
SW48	ACH-000958	SIDM00837	Bowel	4	8		5
SW480	ACH-000842	SIDM00840	Bowel	36			30
SW579	ACH-000163	SIDM01167	Head and Neck	20		16	12
SW620	ACH-000651	SIDM00841	Bowel	32	20		23
SW626	ACH-001399	SIDM01168	Bowel		17		17
SW684	ACH-002309	SIDM01175	Soft Tissue		15		14
SW756	ACH-001402	SIDM01174	Cervix		25		26
SW780	ACH-000384	SIDM01160	Bladder/Urinary Tract	14	19		15
SW837	ACH-000421	SIDM00833	Bowel	31	24		25
SW872	ACH-002310	SIDM01159	Soft Tissue		19		19
SW900	ACH-000669	SIDM01158	Lung	38	34		34
SW948	ACH-000680	SIDM00832	Bowel	13	10		10
SW954	ACH-001400	SIDM01157	Vulva/Vagina		12		11
SW962	ACH-002200	SIDM01178	Vulva/Vagina		22		22
SW982	ACH-001274	SIDM01161	Soft Tissue		5		4
T173	ACH-000529	SIDM01765	Non-Cancerous	0		3	0
T24	ACH-000018	SIDM01184	Bladder/Urinary Tract	5	7		5
T3M10	ACH-000813	SIDM01764	Lung	18		16	12
T3M4	ACH-000085	SIDM01469	Pancreas	33		33	27
T47D	ACH-000147	SIDM00097	Breast	42	33		35
T84	ACH-000381	SIDM00782	Bowel	38	37		36
T98G	ACH-000571	SIDM01171	CNS/Brain	14	21		16
TALL1	ACH-000197	SIDM00370	Lymphoid		4		4
TASK1	ACH-001670	SIDM00026	CNS/Brain		35		37
TC32	ACH-001205	SIDM01465	CNS/Brain	0			0
TC71	ACH-000424	SIDM00419	Bone	18	24		20
TCCPAN2	ACH-000502	SIDM01464	Pancreas	36		38	31
TCCSUP	ACH-000720	SIDM01190	Bladder/Urinary Tract	16	13		12
TCYIK	ACH-002201	SIDM00234	Cervix		7		6
TDOTT	ACH-000561	SIDM00322	Esophagus/Stomach	55	46	58	50
TE1	ACH-000647	SIDM00369	Esophagus/Stomach	53	37		42
TE10	ACH-000318	SIDM00349	Esophagus/Stomach	60	36		45
TE11	ACH-000488	SIDM00348	Esophagus/Stomach	24	16		17
TE12	ACH-002311	SIDM00023	Esophagus/Stomach		25		26
TE125T	ACH-000079	SIDM01763	Non-Cancerous	0		3	0
TE14	ACH-000726	SIDM01762	Esophagus/Stomach	41		26	26
TE15	ACH-000353	SIDM00249	Esophagus/Stomach	37	37		35
TE159T	ACH-000175	SIDM01761	Non-Cancerous	0		1	0
TE4	ACH-000917	SIDM00250	Esophagus/Stomach	51	50		48
TE441T	ACH-000772	SIDM01173	Soft Tissue	12	10		9
TE5	ACH-000408	SIDM00347	Esophagus/Stomach	59	41		47
TE6	ACH-000605	SIDM00328	Esophagus/Stomach	39	27		30
TE617T	ACH-000051	SIDM01760	Soft Tissue	0		4	1
TE8	ACH-000452	SIDM00326	Esophagus/Stomach	35	32		32
TE9	ACH-000694	SIDM00325	Esophagus/Stomach	44	40		40
TEN	ACH-000397	SIDM01463	Uterus	45		41	37
TF1	ACH-000387	SIDM01470	Myeloid	31		31	25
TGBC11TKB	ACH-000949	SIDM00251	Esophagus/Stomach	10	7		7
TGBC1TKB	ACH-001861	SIDM00252	Biliary Tract		40		42
TGBC24TKB	ACH-002312	SIDM00267	Biliary Tract		39		41
TGW	ACH-001674	SIDM00324	Peripheral Nervous System		20		20
THP1	ACH-000146	SIDM01172	Myeloid	21	14		15
TK	ACH-002313	SIDM00323	Lymphoid		38		40
TK10	ACH-001208	SIDM00113	Kidney		25		26
TM31	ACH-000592	SIDM01460	CNS/Brain	57		41	42
TMK1	ACH-002202	SIDM00040	Esophagus/Stomach		28		29
TO175T	ACH-000125	SIDM01759	Non-Cancerous	0		3	0
TOLEDO	ACH-000285	SIDM01758	Lymphoid	31		18	18
TOV112D	ACH-000048	SIDM01170	Ovary/Fallopian Tube	7	11		8
TOV21G	ACH-000885	SIDM01169	Ovary/Fallopian Tube	2	0	6	2
TT	ACH-001321	SIDM00484	Thyroid	18	21	26	18
TT2609C02	ACH-000716	SIDM00418	Thyroid	22	22		20
TUHR10TKB	ACH-000459	SIDM01454	Kidney	18		9	9
TUHR14TKB	ACH-000317	SIDM01433	Kidney	30		25	22
TUHR4TKB	ACH-000495	SIDM01432	Kidney	11		16	9
TUR	ACH-002314	SIDM01205	Myeloid		25		26
TYKNU	ACH-000430	SIDM00321	Ovary/Fallopian Tube	14	12	20	12
U118MG	ACH-000040	SIDM01193	CNS/Brain	34	16		22
U138MG	ACH-001214	SIDM01192	CNS/Brain	25			20
U178	ACH-000208	SIDM01431	CNS/Brain	6			5
U251MG	ACH-000232	SIDM00111	CNS/Brain	15	17		14
U266B1	ACH-000626	SIDM00417	Lymphoid	60	37		46
U2OS	ACH-000364	SIDM01191	Bone	63	57		56
U343	ACH-000036	SIDM01421	CNS/Brain	24			19
U698M	ACH-001680	SIDM00424	Lymphoid		18		18
U87MG	ACH-000075	SIDM01189	CNS/Brain	28	28		26
U937	ACH-000406	SIDM01195	Myeloid	29		25	21
UACC257	ACH-000579	SIDM00108	Skin	24	21		20
UACC62	ACH-000425	SIDM00107	Skin	19	10		12
UACC812	ACH-000568	SIDM01187	Breast	32	29		28
UACC893	ACH-000554	SIDM01186	Breast	60	35		44
UBLC1	ACH-000741	SIDM01757	Bladder/Urinary Tract			38	32
UCH2	ACH-002204	SIDM01185	Bone		27		28
UE6E7T3		SIDM00024	Non-Cancerous		0		0
UMC11	ACH-001417	SIDM01183	Lung		35		37
UMRC2	ACH-001224	SIDM01830	Kidney	28			23
UMRC6NEO	ACH-001225	SIDM01829	Kidney	29			24
UMUC1	ACH-000834	SIDM01409	Bladder/Urinary Tract	19		30	19
UMUC3	ACH-000522	SIDM01182	Bladder/Urinary Tract	43	33		36
UO31	ACH-000428	SIDM00112	Kidney		7		6
UOK101	ACH-000262	SIDM01400	Kidney	28			23
UPCISCC090	ACH-001227	SIDM00399	Head and Neck		27		28
UT7	ACH-001230	SIDM01908	Myeloid	37			31
UWB1289	ACH-001418	SIDM00815	Ovary/Fallopian Tube		56		57
VAESBJ	ACH-001702	SIDM01179	Soft Tissue		9		8
VAL	ACH-001703	SIDM00416	Lymphoid		8		7
VCAP	ACH-000115	SIDM01077	Prostate	31	32		30
VMCUB1	ACH-000545	SIDM00414	Bladder/Urinary Tract	39	33		34
VMRCLCD	ACH-001233	SIDM00320	Lung	40	29		32
VMRCLCP	ACH-001234	SIDM01904	Lung	35			29
VMRCMELG	ACH-001704	SIDM00319	Skin		22		22
VMRCRCW	ACH-000484	SIDM00318	Kidney	7	4		4
VMRCRCZ	ACH-000171	SIDM00317	Kidney	16	10		11
WIL2NS	ACH-002316	SIDM01102	Non-Cancerous		5		4
WM115	ACH-000304	SIDM01000	Skin	12	9		8
WM1552C	ACH-002205	SIDM00976	Skin		27		28
WM1799	ACH-000661	SIDM01398	Skin	20		21	15
WM2664	ACH-001239	SIDM00979	Skin	18			14
WM278	ACH-002206	SIDM00975	Skin		19		19
WM35	ACH-002207	SIDM00974	Skin		23		24
WM793	ACH-000827	SIDM00973	Skin	14	9	14	9
WM88	ACH-000899	SIDM01768	Skin	23		16	14
WM983B	ACH-000765	SIDM01397	Skin	28		24	20
WSUDLCL2	ACH-000534	SIDM00413	Lymphoid	8	5	13	6
WSUNHL	ACH-001709	SIDM00412	Lymphoid		11		10
YAPC	ACH-000332	SIDM00411	Pancreas	50	37		40
YD10B	ACH-000723	SIDM01782	Head and Neck	29		38	28
YD15	ACH-000836	SIDM01411	Head and Neck	42			35
YD38	ACH-000762	SIDM01412	Head and Neck	29		20	18
YD8	ACH-000630	SIDM01413	Head and Neck	28		26	21
YH13	ACH-000469	SIDM00316	CNS/Brain	12	8		8
YKG1	ACH-000570	SIDM00315	CNS/Brain	6	5		4
YMB1	ACH-001249	SIDM01260	Breast	37			31
YMB1E	ACH-002208	SIDM01261	Breast		23		24
YT	ACH-002317	SIDM00410	Lymphoid		23		24
ZR751	ACH-000097	SIDM00314	Breast	32		37	28
ZR7530	ACH-000828	SIDM00971	Breast	35	19		24
