# Supplementary material for: Pan-Cancer Analysis of Homologous Recombination Deficiency in Cell Lines
Source: Cancer Res Commun. 2024 Dec 6;4(12):3084–98. doi: 10.1158/2767-9764.CRC-24-0316 (PMC11621922; doi:10.1158/2767-9764.CRC-24-0316)
Supplement: Table S6 — DNA repair mutation enrichment analysis for HRDsum scores. [file crc-24-0316_table_s6_suppst6.xlsx]

## Sheet: table_s5
Supplementary Table S6. DNA repair mutation enrichment analysis for HRDsum scores
symbol	pct_hrd	pct_hrp	p.value	q.value
ATRX	4.91803	0.375657	0.00383418	0.115025
LIG4	1.63934	0	0.0438218	0.219109
HMGB2	1.63934	0	0.0438218	0.219109
PPP4R2	1.63934	0	0.0438218	0.219109
RNF169	1.63934	0	0.0438218	0.219109
RAD18	1.63934	0	0.0438218	0.219109
FANCC	1.63934	0.0751315	0.0857534	0.233873
FANCM	1.63934	0.0751315	0.0857534	0.233873
DMC1	1.63934	0.0751315	0.0857534	0.233873
POLN	1.63934	0.0751315	0.0857534	0.233873
ALKBH3	1.63934	0.0751315	0.0857534	0.233873
NEIL2	1.63934	0.150263	0.125875	0.290481
WRN	1.63934	0.150263	0.125875	0.290481
ATM	1.63934	0.225394	0.164264	0.351993
PMS2	4.91803	2.47934	0.206735	0.41347
RIF1	3.27869	1.4275	0.233849	0.438467
RPA4	1.63934	0.450789	0.269752	0.476033
PAXIP1	3.27869	1.72802	0.300244	0.500407
TOPBP1	1.63934	0.601052	0.332683	0.525288
TP53	19.6721	17.5808	0.390262	0.585393
MLH1	1.63934	1.05184	0.491173	0.701676
RAD9B	9.83607	10.1427	0.596437	0.813324
PRKDC	6.55738	7.13749	0.643723	0.839639
MMS19	9.83607	11.2697	0.697946	0.872432
POLI	8.19672	10.5184	0.780879	0.894971
DNA2	1.63934	2.55447	0.79573	0.894971
GTF2H2	1.63934	2.70473	0.813689	0.894971
BRCC3	4.91803	7.66341	0.854148	0.894971
SMARCA4	1.63934	3.23065	0.865139	0.894971
PTEN	3.27869	7.36289	0.943237	0.943237
